# Supplementary material for: Molecular adaptation in Rubisco: Discriminating between convergent evolution and positive selection using mechanistic and classical codon models
Source: PLoS One. 2018 Feb 12;13(2):e0192697. doi: 10.1371/journal.pone.0192697 (PMC5809049; doi:10.1371/journal.pone.0192697)
Supplement: S2 Table — (TXT) [file pone.0192697.s004.txt]

>Atriplex_australasica
TTGACTTATTATACTCCTGAGTATGAAACCCTAGATACTGATATCTTGGC
AGCATTCCGAGTAAGTCCTCAACCGGGAGTTCCACCCGAAGAAGCAGGGG
CTGCAGTAGCTGCTGAATCTTCTACTGGTACATGGACAACTGTATGGACC
GACGGGCTTACCAGTCTTGATCGTTACAAAGGACGATGCTACCACATCGA
GCCTGTTGCTGGAGAAGAAAATCAATATATTTGTTATGTAGCATATCCCT
TAGACCTTTTTGAAGAAGGTTCTGTTACTAATATGTTTACTTCCATTGTG
GGTAACGTATTTGGGTTCAAAGCCCTGCGTGCTCTACGTTTGGAGGATTT
GCGAATCCCTGTTGCTTATATAAAAACTTTCCAAGGCCCGCCTCACGGTA
TCCAAGTTGAGAGAGATAAATTGAACAAGTATGGCCGCCCCCTATTGGGA
TGCACTATTAAACCAAAATTGGGGTTATCCGCTAAAAACTATGGTCGAGC
AGTTTATGAAGTCCTTCGTGGTGGACTTGATTTTACCAAAGATGATGAAA
ACGTGAACTCCCAGCCGTTTATGCGTTGGAGAGACCGTTTCCTATTTTGT
GCCGAAGCTCTTTATAAAGCACAAGCCGAAACAGGCGAAATCAAGGGTCA
TTACTTGAATGCTACTGCGGGTACATGCGAAGACATGATGAAAAGGGCTG
TATTTGCCAGAGAATTGGGAGTTCCTATCGTAATGCATGACTACTTAACA
GGGGGATTCACTGCAAATACTACCTTGGCTCATTATTGCCGAGATAATGG
TCTACTTCTTCACATCCACCGTGCAATGCACGCAGTTATTGATAGACAGA
AGAATCATGGTATGCACTTCCGTGTACTAGCTAAAGCGTTACGTCTGTCT
GGTGGAGATCATATTCATTCTGGTACCGTAGTAGGTAAGCTTGAAGGAGA
AAGAGATATTACTTTAGGCTTTGTTGATTTACTACGTGATGATTATACTG
AAAAAGACCGAAGTCGTGGTATTTATTTTACTCAATCTTGGGTTTCCACA
CCAGGTGTTCTGCCCGTTGCTTCGGGAGGTATTCACGTTTGGCATATGCC
TGCTCTAACCGAGATCTTTGGGGATGATTCTGTACTACAGTTTGGTGGAG
GAACTTTAGGACACCCTTGGGGGAATGCACCGGGTGCTGTAGCGAATCGA
GTAGCTCTAGAAGCATGTGTACAAGCTCGTAATGAGGGACGTGATCTTGC
TCGTGAGGGTAATACAATTATTCGCGAGGCTAGCAAATGGAGTCCTGAAC
TAGCTGCTGCTTGTGAGATATGGAAGGAAATCAAATTTGAA
>Cremnophyton_lanfrancoi
TTGACTTATTATACTCCTGAGTATGAAACCCTAGATACTGATATCTTGGC
AGCATTCCGAGTAAGTCCTCAACCGGGAGTTCCACCCGAAGAAGCAGGGG
CTGCAGTAGCTGCTGAATCTTCTACTGGTACATGGACAACTGTATGGACC
GACGGACTTACCAGTCTTGATCGTTACAAAGGACGATGCTACCACATCGA
GCCTGTTGCTGGAGAAGAAAATCAATATATTTGTTATGTAGCATATCCCT
TAGACCTTTTTGAAGAAGGTTCTGTTACTAATATGTTTACTTCCATTGTG
GGTAACGTATTTGGGTTCAAAGCCCTGCGTGCTCTACGTTTGGAGGATTT
GCGAATCCCTGTTGCTTATATAAAAACTTTCCAAGGCCCGCCTCACGGTA
TCCAAGTTGAGAGAGATAAATTGAACAAGTATGGCCGCCCCCTATTGGGA
TGCACTATTAAACCAAAATTGGGGTTATCCGCTAAAAACTATGGTCGAGC
AGTTTATGAAGTCCTTCGTGGTGGACTTGATTTTACCAAAGATGATGAAA
ACGTGAACTCCCAGCCGTTTATGCGTTGGAGAGACCGTTTCCTATTTTGT
GCCGAAGCTCTTTATAAAGCACAAGCCGAAACAGGCGAAATCAAGGGTCA
TTACTTGAATGCTACTGCGGGTACATGCGAAGACATGATGAAAAGGGCTG
TATTTGCCAGAGAATTGGGAGTTCCTATCGTAATGCATGACTACTTAACA
GGGGGATTCACTGCAAATACTACCTTGGCTCATTATTGCCGAGATAATGG
TCTACTTCTTCACATCCACCGTGCAATGCACGCAGTTATTGATAGACAGA
AGAATCATGGTATGCACTTCCGTGTACTAGCTAAAGCGTTACGTCTGTCT
GGTGGAGATCATATTCATTCTGGTACCGTAGTAGGTAAGCTTGAAGGAGA
AAGAGATATTACTTTAGGCTTTGTTGATTTACTACGTGATGATTATACTG
AAAAAGACCGAAGTCGTGGTATTTATTTTACTCAATCTTGGGTTTCCACA
CCAGGTGTTCTGCCCGTTGCTTCGGGAGGTATTCACGTTTGGCATATGCC
TGCTCTAACCGAGATCTTTGGGGATGATTCTGTACTACAGTTTGGTGGAG
GAACTTTAGGACACCCTTGGGGGAATGCACCGGGTGCTGTAGCGAATCGA
GTAGCTCTAGAAGCATGTGTACAAGCTCGTAATGAGGGACGTGATCTTGC
TCGTGAGGGTAATACAATTATTCGCGAGGCTAGCAAATGGAGTCCTGAAC
TAGCTGCTGCTTGTGAGATATGGAAGGAAATCAAATTTGAA
>Atriplex_aucherii
TTGACTTATTATACTCCTGAGTATGAAACCCTAGATACTGATATCTTGGC
AGCATTCCGAGTAAGTCCTCAACCGGGAGTTCCACCCGAAGAAGCAGGGG
CTGCAGTAGCTGCTGAATCTTCTACTGGTACATGGACAACTGTATGGACC
GACGGGCTTACCAGTCTTGATCGTTACAAAGGACGATGCTACCACATCGA
GCCTGTTGCTGGAGAAGAAAATCAATATATTTGTTATGTAGCATATCCAT
TAGACCTTTTTGAAGAAGGTTCTGTTACTAATATGTTTACTTCCATTGTG
GGTAACGTATTTGGGTTCAAAGCCCTGCGTGCTCTACGTTTGGAGGATTT
GCGAATCCCTGTTGCTTATATAAAAACTTTCCAAGGCCCGCCTCACGGTA
TCCAAGTTGAGAGAGATAAATTGAACAAGTATGGCCGCCCCCTATTGGGA
TGCACTATTAAACCAAAATTGGGGTTATCCGCTAAAAACTATGGTCGAGC
AGTTTATGAAGTCCTTCGCGGTGGACTTGATTTTACCAAAGATGATGAAA
ACGTGAACTCCCAGCCGTTTATGCGTTGGAGAGACCGTTTCCTATTTTGT
GCCGAAGCTCTTTATAAAGCACAAGCCGAAACAGGCGAAATCAAGGGTCA
TTACTTGAATGCTACTGCGGGTACATGCGAAGACATGATGAAAAGGGCTG
TATTTGCCAGAGAATTGGGAGTTCCTATCGTAATGCATGACTACTTAACA
GGGGGATTCACTGCAAATACTACCTTGGCTCATTATTGCCGAGATAATGG
TCTACTTCTTCACATCCACCGTGCAATGCACGCAGTTATTGATAGACAGA
AGAATCATGGTATGCACTTCCGTGTACTAGCTAAAGCGTTACGTCTGTCT
GGTGGAGATCATATTCATTCTGGTACCGTAGTAGGTAAGCTTGAAGGAGA
AAGAGATATTACTTTAGGCTTTGTTGATTTACTACGTGATGATTATACTG
AAAAAGACCGAAGTCGTGGTATTTATTTTACTCAATCTTGGGTTTCCACA
CCAGGTGTTCTGCCCGTTGCTTCGGGAGGTATTCACGTTTGGCATATGCC
TGCTCTAACCGAGATCTTTGGGGATGATTCTGTACTACAGTTTGGTGGAG
GAACTTTAGGACACCCTTGGGGGAATGCACCGGGTGCTGTAGCGAATCGA
GTAGCTCTAGAAGCATGTGTACAAGCTCGTAATGAGGGACGTGATCTTGC
TCGTGAGGGTAATACAATTATTCGCGAGGCTAGCAAATGGAGTCCTGAAC
TAGCTGCTGCTTGTGAGATATGGAAGGAAATCAAATTTGAA
>Atriplex_parryi
TTGACTTATTATACTCCTGAGTATGAAACCCTAGATACTGATATCTTGGC
AGCATTCCGAGTAAGTCCTCAACCGGGAGTTCCACCCGAAGAAGCAGGGG
CTGCAGTAGCTGCTGAATCTTCTACTGGTACATGGACAACTGTATGGACC
GACGGACTTACCAGTCTTGATCGTTACAAAGGACGATGCTACCACATCGA
GCCTGTTGCTGGAGAAGAAAATCAATATATTTGTTATGTAGCATATCCCT
TAGACCTTTTTGAAGAAGGTTCTGTTACTAATATGTTTACTTCCATTGTG
GGTAACGTATTTGGGTTCAAAGCCCTGCGTGCTCTACGTTTGGAGGATTT
GCGAATCCCTGTTGCTTATATAAAAACTTTCCAAGGCCCGCCTCACGGTA
TCCAAGTTGAGAGAGATAAATTGAACAAGTATGGCCGCCCCCTATTGGGA
TGCACTATTAAACCAAAATTGGGGTTATCCGCTAAAAACTATGGTCGAGC
AGTTTATGAAGTCCTTCGTGGTGGACTTGATTTTACCAAAGATGATGAAA
ACGTGAACTCCCAGCCGTTTATGCGTTGGAGAGACCGTTTCCTATTTTGT
GCCGAAGCTCTTTATAAAGCACAAGCCGAAACAGGCGAAATCAAGGGTCA
TTACTTGAATGCTACTGCGGGTACATGCGAAGACATGATGAAAAGGGCTG
TATTTGCCAGAGAATTGGGAGTTCCTATCGTAATGCATGACTACTTAACA
GGGGGATTCACTGCAAATACTACCTTGTCTCATTATTGCCGAGATAATGG
TCTACTTCTTCACATCCACCGTGCAATGCACGCAGTTATTGATAGACAGA
AGAATCATGGTATGCACTTCCGTGTACTAGCTAAAGCGTTACGTCTGTCT
GGTGGAGATCATATTCATTCTGGTACCGTAGTAGGTAAGCTTGAAGGAGA
AAGAGATATTACTTTAGGTTTTGTTGATTTACTACGTGATGATTATACTG
AAAAAGACCGAAGTCGTGGTATTTATTTTACTCAATCTTGGGTTTCCACA
CCAGGTGTTCTGCCCGTTGCTTCGGGAGGTATTCACGTTTGGCATATGCC
TGCTCTAACCGAGATCTTTGGGGATGATTCTGTACTACAGTTTGGTGGAG
GAACTTTAGGGCACCCTTGGGGGAATGCACCGGGTGCTGTAGCGAATCGA
GTAGCTCTAGAAGCATGTGTACAAGCTCGTAATGAGGGACGTGATCTTGC
TCGTGAGGGTAATACAATTATTCGCGAGGCTAGCAAATGGAGTCCTGAAC
TAGCTGCTGCTTGTGAGATATGGAAGGAAATCAAATTTGAA
>Atriplex_lentiformis
TTGACTTATTATACTCCTGAGTATGAAACCCTAGATACTGATATCTTGGC
AGCATTCCGAGTAAGTCCTCAACCGGGAGTTCCACCCGAAGAAGCAGGGG
CTGCAGTAGCTGCTGAATCTTCTACTGGTACATGGACAACTGTATGGACC
GACGGACTTACCAGTCTTGATCGTTACAAAGGACGATGCTACCACATCGA
GCCTGTTGCTGGAGAAGAAAATCAATATATTTGTTATGTAGCATATCCCT
TAGACCTTTTTGAAGAAGGTTCTGTTACTAATATGTTTACTTCCATTGTG
GGTAACGTATTTGGGTTCAAAGCCCTGCGTGCTCTACGTTTGGAGGATTT
GCGAATCCCTGTTGCTTATATAAAAACTTTCCAAGGCCCGCCTCACGGTA
TCCAAGTTGAGAGAGATAAATTGAACAAGTATGGCCGCCCCCTATTGGGA
TGCACTATTAAACCAAAATTGGGGTTATCCGCTAAAAACTATGGTCGAGC
AGTTTATGAAGTCCTTCGTGGTGGACTTGATTTTACCAAAGATGATGAAA
ACGTGAACTCCCAGCCGTTTATGCGTTGGAGAGACCGTTTCCTATTTTGT
GCCGAAGCTCTTTATAAAGCACAAGCCGAAACAGGCGAAATCAAGGGTCA
TTACTTGAATGCTACTGCGGGTACATGCGAAGACATGATGAAAAGGGCTG
TATTTGCCAGAGAATTGGGAGTTCCTATCGTAATGCATGACTACTTAACA
GGGGGATTCACTGCAAATACTACCTTGTCTCATTATTGCCGAGATAATGG
TCTACTTCTTCACATCCACCGTGCAATGCACGCAGTTATTGATAGACAGA
AGAATCATGGTATGCACTTCCGTGTACTAGCTAAAGCGTTACGTCTGTCT
GGTGGAGATCATATTCATTCTGGTACCGTAGTAGGTAAGCTTGAAGGAGA
AAGAGATATTACTTTAGGTTTTGTTGATTTACTACGTGATGATTATACTG
AAAAAGACCGAAGTCGTGGTATTTATTTTACTCAATCTTGGGTTTCCACA
CCAGGTGTTCTGCCCGTTGCTTCGGGAGGTATTCACGTTTGGCATATGCC
TGCTCTAACCGAGATCTTTGGGGATGATTCTGTACTACAGTTTGGTGGAG
GAACTTTAGGACACCCTTGGGGGAATGCACCGGGTGCTGTAGCGAATCGA
GTAGCTCTAGAAGCATGTGTACAAGCTCGTAATGAGGGACGTGATCTTGC
TCGTGAAGGTAATACAATTATTCGCGAGGCTAGCAAATGGAGTCCTGAAC
TAGCTGCTGCTTGTGAGATATGGAAGGAAATCAAATTTGAA
>Atriplex_serenana
TTGACTTATTATACTCCTGAGTATGAAACCCTAGATACTGATATCTTGGC
AGCATTCCGAGTAAGTCCTCAACCGGGAGTTCCACCCGAAGAAGCAGGGG
CTGCAGTAGCTGCTGAATCTTCTACTGGTACATGGACAACTGTATGGACC
GACGGACTTACCAGTCTTGATCGTTACAAAGGACGATGCTACCACATCGA
GCCTGTTGCTGGAGAAGAAAATCAATATATTTGTTATGTAGCATATCCCT
TAGACCTTTTTGAAGAAGGTTCTGTTACTAATATGTTTACTTCCATTGTG
GGTAACGTATTTGGGTTCAAAGCCCTGCGTGCTCTACGTTTGGAGGATTT
GCGAATCCCTGTTGCTTATATAAAAACTTTCCAAGGCCCGCCTCACGGTA
TCCAAGTTGAGAGAGATAAATTGAACAAGTATGGCCGCCCCCTATTGGGA
TGCACTATTAAACCAAAATTGGGGTTATCCGCTAAAAACTATGGTCGAGC
AGTTTATGAAGTCCTTCGTGGTGGACTTGATTTTACCAAAGATGATGAAA
ACGTGAACTCCCAGCCGTTTATGCGTTGGAGAGACCGTTTCCTATTTTGT
GCCGAAGCTCTTTATAAAGCACAAGCCGAAACAGGCGAAATCAAGGGTCA
TTACTTGAATGCTACTGCGGGTACATGCGAAGACATGATGAAAAGGGCTG
TATTTGCCAGAGAATTGGGAGTTCCTATCGTAATGCATGACTACTTAACA
GGGGGATTCACTGCAAATACTACCTTGTCTCATTATTGCCGAGATAATGG
TCTACTTCTTCACATCCACCGTGCAATGCACGCAGTTATTGATAGACAGA
AGAATCATGGTATGCACTTCCGTGTACTAGCTAAAGCGTTACGTCTGTCT
GGTGGAGATCATATTCATTCTGGTACCGTAGTAGGTAAGCTTGAAGGAGA
AAGAGATATTACTTTAGGTTTTGTTGATTTACTACGTGATGATTATACTG
AAAAAGACCGAAGTCGTGGTATTTATTTTACTCAATCTTGGGTTTCCACA
CCAGGTGTTCTGCCCGTTGCTTCGGGAGGTATTCACGTTTGGCATATGCC
TGCTCTAACCGAGATCTTTGGAGATGATTCTGTACTACAGTTTGGTGGAG
GAACTTTAGGACACCCTTGGGGGAATGCACCGGGTGCTGTAGCGAATCGA
GTAGCTCTAGAAGCATGTGTACAAGCTCGTAATGAGGGACGTGATCTTGC
TCGTGAGGGTAATACAATTATTCGCGAGGCTAGCAAATGGAGTCCTGAAC
TCGCTGCTGCTTGTGAGATATGGAAGGAAATCAAATTTGAA
>Atriplex_powellii
TTGACTTATTATACTCCTGAGTATGAAACCCTAGATACTGATATCTTGGC
AGCATTCCGAGTAAGTCCTCAACCGGGAGTTCCACCCGAAGAAGCAGGGG
CTGCAGTAGCTGCTGAATCTTCTACTGGTACATGGACAACTGTATGGACC
GACGGACTTACCAGTCTTGATCGTTACAAAGGACGATGCTACCACATCGA
GCCTGTTGCTGGAGAAGAAAATCAATATATTTGTTATGTAGCATATCCCT
TAGACCTTTTTGAAGAAGGTTCTGTTACTAATATGTTTACTTCCATTGTG
GGTAACGTATTTGGGTTCAAAGCCCTGCGTGCTCTACGTTTGGAGGATTT
GCGAATTCCTGTTGCTTATATAAAAACTTTCCAAGGCCCGCCTCACGGTA
TCCAAGTTGAGAGAGATAAATTGAACAAGTATGGCCGCCCCCTATTGGGA
TGCACTATTAAACCAAAATTGGGGTTATCCGCTAAAAACTATGGTCGAGC
AGTTTATGAAGTCCTTCGTGGTGGACTTGATTTTACCAAAGATGATGAAA
ACGTGAACTCCCAGCCGTTTATGCGTTGGAGAGACCGTTTCCTATTTTGT
GCCGAAGCTCTTTATAAAGCACAAGCCGAAACAGGCGAAATCAAGGGTCA
TTACTTGAATGCTACTGCGGGTACATGCGAAGACATGATGAAAAGGGCTG
TATTTGCCAGAGAATTGGGAGTTCCTATCGTAATGCATGACTACTTAACA
GGGGGATTCACTGCAAATACTACCTTGTCTCATTATTGCCGAGATAATGG
TCTACTTCTTCACATCCACCGTGCAATGCACGCAGTTATTGATAGACAGA
AGAATCATGGTATGCACTTCCGTGTACTAGCTAAAGCGTTACGTCTGTCT
GGTGGAGATCATATTCATTCTGGTACCGTAGTAGGTAAGCTTGAAGGAGA
AAGAGATATTACTTTAGGTTTTGTTGATTTACTACGTGATGATTATACTG
AAAAAGACCGAAGTCGTGGTATTTATTTTACTCAATCTTGGGTTTCCACA
CCAGGTGTTCTGCCCGTTGCTTCGGGAGGTATTCACGTTTGGCATATGCC
TGCTCTAACCGAGATCTTTGGAGATGATTCTGTACTACAGTTTGGTGGAG
GAACTTTAGGACACCCTTGGGGGAATGCACCGGGTGCTGTAGCGAATCGA
GTAGCTCTAGAAGCATGTGTACAAGCTCGTAATGAGGGACGTGATCTTGC
TCGTGAGGGTAATACAATTATTCGCGAGGCTAGCAAATGGAGTCCTGAAC
TCGCTGCTGCTTGTGAGATATGGAAGGAAATCAAATTTGAA
>Atriplex_phyllostegia
TTGACTTATTATACTCCTGAGTATGAAACCCTAGATACTGATATCTTGGC
AGCATTCCGAGTAAGTCCTCAACCGGGAGTTCCACCCGAAGAAGCAGGGG
CTGCAGTAGCTGCTGAATCTTCTACTGGTACATGGACAACTGTATGGACC
GACGGACTTACCAGTCTTGATCGTTACAAAGGACGATGCTACCACATCGA
GCCTGTTGCTGGAGAAGAAAATCAATATATTTGTTATGTAGCATATCCCT
TAGACCTTTTTGAAGAAGGTTCTGTTACTAATATGTTTACTTCCATTGTG
GGTAACGTATTTGGGTTCAAAGCCCTGCGTGCTCTACGTTTGGAGGATTT
GCGAATCCCTGTTGCTTATATAAAAACTTTCCAAGGCCCGCCTCACGGTA
TCCAAGTTGAGAGAGATAAATTGAACAAGTATGGCCGCCCCCTATTGGGA
TGCACTATTAAACCAAAATTGGGGTTATCCGCTAAAAACTATGGTCGAGC
AGTTTATGAAGTCCTTCGTGGTGGACTTGATTTTACCAAAGATGATGAAA
ACGTGAACTCCCAGCCGTTTATGCGTTGGAGAGACCGTTTCCTATTTTGT
GCCGAAGCTCTTTATAAAGCACAAGCCGAAACAGGCGAAATCAAGGGTCA
TTACTTGAATGCTACTGCGGGTACATGCGAAGACATGATGAAAAGGGCTG
TATTTGCCAGAGAATTGGGAGTTCCTATCGTAATGCATGACTACTTAACA
GGGGGATTCACTGCAAATACTACCTTGTCTCATTATTGCCGAGATAATGG
TCTACTTCTTCACATCCACCGTGCAATGCACGCAGTTATTGATAGACAGA
AGAATCATGGCATGCACTTCCGTGTACTAGCTAAAGCGTTACGTCTGTCT
GGTGGAGATCATATTCATTCTGGTACCGTAGTAGGTAAGCTTGAAGGAGA
AAGAGATATTACTTTAGGTTTTGTTGATTTACTACGTGATGATTATACTG
AAAAAGACCGAAGTCGTGGTATTTATTTTACTCAATCTTGGGTTTCCACA
CCAGGTGTTCTGCCCGTTGCTTCGGGAGGTATTCACGTTTGGCATATGCC
TGCTCTAACCGAGATCTTTGGAGATGATTCTGTACTACAGTTTGGTGGAG
GAACTTTAGGACACCCTTGGGGGAATGCACCGGGTGCTGTAGCGAATCGA
GTAGCTCTAGAAGCATGTGTACAAGCTCGTAATGAGGGACGTGATCTTGC
TCGTGAGGGTAATACAATTATTCGCGAGGCTAGCAAATGGAGTCCTGAAC
TCGCTGCTGCTTGTGAGATATGGAAGGAAATCAAATTTGAA
>Atriplex_lampa
TTGACTTATTATACTCCTGAGTATGAAACCCTAGATACTGATATCTTGGC
AGCATTCCGAGTAAGTCCTCAACCAGGAGTTCCACCCGAAGAAGCAGGGG
CTGCAGTAGCTGCTGAATCTTCTACTGGTACATGGACAACTGTATGGACC
GACGGACTTACCAGTCTTGATCGTTACAAAGGACGATGCTACCACATCGA
GCCTGTTGCTGGAGAAGAAAATCAATATATTTGTTATGTAGCATATCCCT
TAGACCTTTTTGAAGAAGGTTCTGTTACTAATATGTTTACTTCCATTGTG
GGTAACGTATTTGGGTTCAAAGCCCTGCGTGCTCTACGTTTGGAGGATTT
GCGAATCCCTGTTGCTTATATAAAAACTTTCCAAGGCCCGCCTCACGGTA
TCCAAGTTGAGAGAGATAAATTGAACAAGTATGGCCGCCCCCTATTGGGA
TGCACTATTAAACCAAAATTGGGGTTATCCGCTAAAAACTATGGTCGAGC
AGTTTATGAAGTCCTTCGTGGTGGACTTGATTTTACCAAAGATGATGAAA
ACGTGAACTCCCAGCCGTTTATGCGTTGGAGAGACCGTTTCCTATTTTGT
GCCGAAGCTCTTTATAAAGCACAAGCCGAAACAGGCGAAATCAAGGGTCA
TTACTTGAATGCTACTGCGGGTACATGCGAAGACATGATGAAAAGGGCTG
TATTTGCCAGAGAATTGGGAGTTCCTATCGTAATGCATGACTACTTAACA
GGGGGATTCACTGCAAATACTACCTTGTCTCATTATTGCCGAGATAATGG
TCTACTTCTTCACATCCACCGTGCAATGCACGCAGTTATTGATAGACAGA
AGAATCATGGTATGCACTTCCGTGTACTAGCTAAAGCGTTACGTCTGTCT
GGTGGAGATCATATTCATTCTGGTACCGTAGTAGGTAAGCTTGAAGGAGA
AAGAGATATTACTTTAGGTTTTGTTGATTTACTACGTGATGATTATACTG
AAAAAGACCGAAGTCGTGGTATTTATTTTACTCAATCTTGGGTTTCCACA
CCAGGTGTTCTGCCCGTTGCTTCGGGAGGTATTCACGTTTGGCATATGCC
TGCTCTAACCGAGATCTTTGGGGATGATTCTGTACTACAGTTTGGTGGAG
GAACTTTAGGACACCCTTGGGGGAATGCACCGGGTGCTGTAGCGAATCGA
GTAGCTCTAGAAGCATGTGTACAAGCTCGTAATGAGGGACGTGATCTTGC
TCGTGAGGGTAATACAATTATTCGCGAGGCTAGCAAATGGAGTCCTGAAC
TAGGTGCGGCTTGTGAGATATGGAAGGAAATCAAATTTGAA
>Atriplex_spongiosa
TTGACTTATTATACTCCTGAGTATGAAACCCTAGATACTGATATCTTGGC
AGCATTCCGAGTAAGTCCTCAACCGGGAGTTCCACCCGAAGAAGCAGGGG
CTGCAGTAGCTGCTGAATCTTCTACTGGTACATGGACAACTGTATGGACC
GACGGACTTACCAGTCTTGATCGTTACAAAGGACGATGCTACCACATCGA
GCCTGTTGCTGGAGAAGAAAATCAATATATTTGTTATGTAGCATATCCCT
TAGACCTTTTTGAAGAAGGTTCTGTTACTAATATGTTTACTTCCATTGTG
GGTAACGTATTTGGGTTCAAAGCCCTGCGTGCTCTACGTTTGGAGGATTT
GCGAATCCCTGTTGCTTATGTAAAAACTTTCCAAGGCCCGCCTCACGGTA
TCCAAGTTGAGAGAGATAAATTGAACAAGTATGGCCGCCCCCTATTGGGA
TGCACTATTAAACCAAAATTGGGGTTATCCGCTAAAAACTATGGTCGAGC
AGTTTATGAAGTCCTTCGTGGTGGACTTGATTTTACCAAAGATGATGAAA
ACGTGAACTCCCAGCCGTTTATGCGTTGGAGAGACCGTTTCCTATTTTGT
GCCGAAGCTCTTTATAAAGCACAAGCCGAAACAGGCGAAATCAAGGGTCA
TTACTTGAATGCTACTGCGGGTACATGCGAAGACATGATGAAAAGGGCTG
TATTTGCCAGAGAATTGGGAGTTCCTATCGTAATGCATGACTACTTAACA
GGGGGATTCACTGCAAATACTACTTTGTCTCATTATTGCCGAGATAATGG
TCTACTTCTGCACATCCACCGTGCAATGCACGCAGTTATTGATAGACAGA
AGAATCATGGTATCCACTTCCGTGTACTAGCTAAAGCGTTACGTCTGTCT
GGTGGAGATCATATTCATTCTGGTACCGTAGTAGGTAAGCTTGAAGGAGA
AAGAGATATTACTTTAGGYTTTGTTGATTTACTACGTGATGATTATACTG
AAAAAGACCGAAGTCGTGGTATTTATTTTACTCAATCTTGGGTTTCCACA
CCAGGTGTTCTGCCCGTTGCTTCGGGAGGTATTCACGTTTGGCATATGCC
TGCTCTAACCGAGATCTTTGGGGATGATTCTGTACTACAGTTTGGTGGAG
GAACTTTAGGACACCCTTGGGGGAATGCACCGGGTGCTGTAGCGAATCGA
GTAGCTCTAGAAGCATGTGTACAAGCTCGTAATGAGGGACGTGATCTTGC
TCGTGAGGGTAATACAATTATTCGCGAGGCTAGCAAATGGAGTCCTGAAC
TAGCTGCTGCTTGTGAGATATGGAAGGAAATCAAATTTGAA
>Atriplex_centralasiatica
TTGACTTATTATACTCCTGAGTATGAAACCCTAGATACTGATATCTTGGC
AGCATTCCGAGTAAGTCCTCAACCGGGAGTTCCACCCGAAGAAGCAGGGG
CTGCAGTAGCTGCTGAATCTTCTACTGGTACATGGACAACTGTATGGACC
GACGGACTTACCAGTCTTGATCGTTACAAAGGACGATGCTACCACATCGA
GCCTGTTGCTGGAGAAGAAAATCAATATATTTGTTATGTAGCATATCCCT
TAGACCTTTTTGAAGAAGGTTCTGTTACTAATATGTTTACTTCCATTGTG
GGTAACGTATTTGGGTTCAAAGCCCTACGTGCTCTACGTTTGGAGGATTT
GCGAATCCCTGTTGCTTATGTAAAAACTTTCCAAGGCCCGCCTCACGGTA
TCCAAGTTGAGAGAGATAAATTGAACAAGTATGGCCGCCCCCTATTGGGA
TGCACTATTAAACCAAAATTGGGGTTATCCGCTAAAAACTATGGTCGAGC
AGTTTATGAAGTCCTTCGCGGTGGACTTGATTTTACCAAAGATGATGAAA
ACGTGAACTCCCAGCCGTTTATGCGTTGGAGAGACCGTTTCCTATTTTGT
GCCGAAGCTCTTTATAAAGCACAAGCCGAAACAGGCGAAATCAAGGGTCA
TTACTTGAATGCTACTGCGGGTACATGCGAAGACATGATGAAAAGGGCTG
TATTTGCCAGAGAATTGGGAGTTCCTATCGTAATGCATGACTACTTAACA
GGGGGATTCACTGCAAATACTACTTTGGCTCATTATTGCCGAGATAATGG
TCTACTTCTGCACATCCACCGTGCAATGCACGCAGTTATTGATAGACAGA
AGAATCATGGTATGCACTTCCGTGTACTAGCTAAAGCGTTACGTCTGTCT
GGTGGAGATCATATTCATTCTGGTACCGTAGTAGGTAAGCTTGAAGGAGA
AAGAGATATTACTTTAGGGTTTGTTGATTTACTACGTGATGATTATACTG
AAAAAGACCGAAGTCGTGGTATTTATTTTACTCAATCTTGGGTTTCCACA
CCAGGTGTTCTGCCCGTTGCTTCGGGAGGTATTCACGTTTGGCATATGCC
TGCTCTAACCGAGATCTTTGGGGATGATTCTGTACTACAGTTTGGTGGAG
GAACTTTAGGACACCCTTGGGGGAATGCACCGGGTGCTGTAGCGAATCGA
GTAGCTCTAGAAGCATGTGTACAAGCTCGTAATGAGGGACGTGATCTTGC
TCGTGAGGGTAATACAATTATTCGCGAGGCTAGCAAATGGAGTCCTGAAC
TAGCTGCTGCTTGTGAGATATGGAAGGAAATCAAATTTGAA
>Atriplex_glauca
TTGACTTATTATACTCCTGAGTATGAAACCCTAGATACTGATATCTTGGC
AGCATTCCGAGTAAGTCCTCAACCGGGAGTTCCACCCGAAGAAGCAGGGG
CTGCAGTAGCTGCTGAATCTTCTACTGGTACATGGACAACTGTATGGACC
GACGGACTTACCAGTCTTGATCGTTACAAAGGACGATGCTACCACATCGA
GCCTGTTGCTGGAGAAGAAAATCAATATATTTGTTATGTAGCATATCCCT
TAGACCTTTTTGAAGAGGGTTCTGTTACTAATATGTTTACTTCCATTGTG
GGTAACGTATTTGGGTTCAAAGCCCTGCGTGCTCTACGTTTGGAGGATTT
GCGAATCCCTGTTGCTTATGTAAAAACTTTCCAAGGCCCGCCTCACGGTA
TCCAAGTTGAGAGAGATAAATTGAACAAGTATGGCCGCCCCCTATTGGGA
TGCACTATTAAACCAAAATTGGGGTTATCCGCTAAAAACTATGGTCGAGC
AGTTTATGAAGTCCTTCGCGGTGGACTTGATTTTACCAAAGATGATGAAA
ACGTGAACTCCCAGCCGTTTATGCGTTGGAGAGACCGTTTCCTATTTTGT
GCCGAAGCTCTTTATAAAGCACAAGCCGAAACAGGCGAAATCAAGGGTCA
TTACTTGAATGCTACTGCGGGTACATGCGAAGACATGATGAAAAGGGCTG
TATTTGCCAGAGAATTGGGAGTTCCTATCGTAATGCATGACTACTTAACA
GGGGGATTCACTGCAAATACTACTTTGTCTCATTATTGCCGAGATAATGG
TCTACTTCTTCACATCCACCGTGCAATGCACGCAGTTATTGATAGACAGA
AGAATCATGGTATGCACTTCCGTGTACTAGCTAAAGCGTTACGTCTGTCT
GGTGGAGATCATATTCATTCTGGTACCGTAGTAGGTAAGCTTGAAGGAGA
AAGAGATATTACTTTAGGTTTTGTTGATTTACTACGTGATGATTATACTG
AAAAAGACCGAAGTCGCGGTATTTATTTTACTCAATCTTGGGTTTCCACA
CCAGGTGTTCTGCCCGTTGCTTCGGGAGGTATTCACGTTTGGCATATGCC
TGCTCTAACCGAGATCTTTGGGGATGATTCTGTACTACAGTTTGGTGGAG
GAACTTTAGGACACCCTTGGGGGAATGCACCGGGTGCTGTAGCGAATCGA
GTAGCTCTAGAAGCATGTGTACAAGCGCGTAATGAGGGACGTGATCTTGC
TCGTGAGGGTAATACAATTATTCGCGAGGCTAGCAAATGGAGTCCTGAAC
TAGCTGCTGCTTGTGAGATATGGAAGGAAATCAAATTTGAA
>Halimione_verrucifera
TTGACTTATTATACTCCTGAGTATGAAACCCAAGATACTGATATCTTGGC
AGCATTCCGAGTAAGTCCTCAACCGGGAGTTCCACCCGAAGAAGCAGGGG
CTGCAGTAGCTGCTGAATCTTCTACTGGTACATGGACAACTGTATGGACC
GACGGACTTACCAGTCTTGATCGTTACAAAGGACGATGCTACCACATCGA
GCCTGTTGCTGGAGAAGAAAATCAATATATTTGTTATGTAGCGTATCCTT
TAGACCTTTTTGAAGAAGGTTCTGTTACTAATATGTTTACTTCCATTGTG
GGTAACGTATTTGGGTTCAAAGCCCTGCGTGCTCTACGTTTGGAGGATTT
GCGAATCCCTGTTGCTTATATAAAAACTTTCCAAGGCCCGCCTCACGGTA
TCCAAGTTGAGAGAGATAAATTGAACAAGTATGGCCGCCCCCTATTGGGA
TGCACTATTAAACCAAAATTGGGGTTATCCGCTAAAAACTATGGTCGAGC
AGTTTATGAAGTCCTTCGTGGTGGACTTGATTTTACCAAAGATGATGAAA
ACGTGAACTCCCAGCCGTTTATGCGTTGGAGAGACCGTTTCCTATTTTGT
GCCGAAGCTCTTTATAAAGCACAAGCCGAAACAGGCGAAATCAAGGGTCA
TTACTTGAATGCTACTGCGGGTACATGCGAAGAAATGATAAAAAGGGCTG
TATTTGCCAGAGAATTGGGAGTTCCTATCGTAATGCATGACTACTTAACA
GGGGGATTCACTGCAAATACTAGCTTGGCTCATTATTGCCGAGATAATGG
TCTACTTCTTCACATCCACCGTGCAATGCACGCAGTTATTGATAGACAGA
AGAATCATGGTATGCACTTCCGTGTACTAGCTAAAGCGTTACGTCTGTCT
GGTGGAGATCATATTCATTCTGGTACCGTAGTAGGTAAGCTTGAAGGAGA
AAGAGATATTACTTTAGGCTTTGTTGATTTACTACGTGATGATTATATTG
AAAAAGACCGAAGTCGCGGTATTTATTTTACTCAACCTTGGGTTTCTACA
CCAGGTGTTCTGCCCGTTGCTTCGGGAGGTATTCACGTTTGGCATATGCC
TGCTCTAACCGAGATCTTTGGGGATGATTCTGTACTACAGTTTGGTGGAG
GAACTTTAGGACACCCGTGGGGGAATGCACCGGGTGCTGTAGCGAATCGA
GTAGCTCTAGAAGCATGTGTACAAGCTCGTAATGAGGGACGTGATCTTGC
TCGCGAGGGTAATACAATTATTCGCGAGGCTAGCAAATGGAGTCCTGAAC
TAGCTGCTGCTTGTGAGATATGGAAGGAAATCAAATTTGAA
>Manochlamys_albicans
TTGACTTATTATACTCCTGAGTATGAAACCCAAGATACTGATATCTTGGC
AGCATTCCGAGTAAGTCCTCAACCGGGAGTTCCACCCGAAGAAGCAGGGG
CTGCAGTAGCTGCTGAATCTTCGACTGGTACATGGACAACTGTATGGACC
GACGGACTTACCAGTCTTGATCGTTACAAAGGACGATGCTACCACATCGA
GCCTGTTGCTGGAGAAGAAAATCAATATATTTGTTATGTAGCGTATCCCT
TAGACCTTTTTGAAGAAGGTTCTGTTACTAACATGTTTACTTCCATTGTG
GGTAACGTATTTGGGTTCAAAGCCCTGCGTGCTCTACGTTTGGAGGATTT
GCGAATCCCTGTTGCTTATATAAAAACTTTCCAAGGCCCGCCTCACGGTA
TCCAAGTTGAGAGAGATAAATTGAACAAGTATGGCCGCCCCCTATTGGGA
TGCACTATTAAACCAAAATTGGGGTTATCCGCTAAAAACTATGGTCGAGC
AGTTTATGAAGTCCTTCGCGGTGGACTTGATTTTACCAAAGATGATGAAA
ACGTGAACTCCCAGCCGTTTATGCGTTGGAGAGACCGTTTCCTATTTTGC
GCCGAAGCTCTTTATAAAGCACAAGCCGAAACAGGCGAAATCAAAGGTCA
TTACTTGAATGCTACTGCGGGTACATGCGAAGAAATGATAAAAAGGGCTG
TATTTGCCAGAGAATTGGGAGTTCCTATCGTAATGCACGACTACTTAACA
GGGGGATTCACTGCAAATACTAGCTTGGCTCATTATTGCCGAGATAATGG
TCTACTTCTTCACATCCACCGTGCAATGCACGCAGTTATTGATAGACAGA
AGAATCATGGTATGCACTTCCGTGTACTAGCTAAAGCGTTACGTCTGTCT
GGTGGAGATCATATTCATTCTGGTACCGTAGTAGGTAAGCTTGAAGGAGA
AAGAGATATTACTTTAGGCTTTGTTGATTTACTACGTGATGATTATATTG
AAAAAGACCGAAGTCGTGGTATTTATTTTACTCAACCTTGGGTTTCCACA
CCAGGTGTTCTGCCCGTTGCTTCTGGAGGTATTCACGTTTGGCATATGCC
TGCTCTAACCGAGATCTTTGGGGATGATTCTGTACTACAGTTTGGTGGAG
GAACTTTAGGACACCCTTGGGGGAATGCACCGGGTGCTGTAGCGAATCGA
GTAGCTCTAGAAGCATGTGTACAAGCTCGTAATGAGGGACGTGATCTTGC
TCGCGAGGGTAATACAATTATTCGCGAGGCTAGCAAATGGAGTCCTGAAC
TAGCTGCTGCTTGTGAGATATGGAAGGAAATCAAATTTGAA
>Archiatriplex_nanpinensis
TTGAATTATTATACTCCTGAGTATGAAACCCAAGATACTGATATCTTGGC
AGCATTCCGAGTAAGTCCTCAACCGGGAGTTCCACCCGAAGAAGCAGGGG
CTGCAGTAGCTGCTGAATCTTCGACTGGTACATGGACAACTGTATGGACC
GACGGACTTACCAGTCTTGATCGTTACAAAGGACGATGCTACCACATCGA
GCCTGTTGCTGGAGAGGAAAATCAATATATTTGTTATGTAGCGTATCCCT
TAGACCTTTTTGAAGAAGGTTCTGTTACTAACATGTTTACTTCCATTGTG
GGTAACGTATTTGGGTTCAAAGCCCTGCGTGCTCTACGTTTGGAAGATTT
GCGAATCCCTGTTGCTTATATAAAAACTTTCCAAGGCCCGCCTCACGGTA
TCCAAGTTGAGAGAGATAAATTGAACAAGTATGGCCGCCCCCTATTGGGA
TGCACTATTAAACCAAAATTGGGGTTATCTGCTAAAAACTATGGTCGAGC
AGTTTATGAAGTCCTTCGTGGTGGACTTGATTTTACCAAAGATGATGAAA
ACGTGAACTCCCAGCCGTTTATGCGTTGGAGAGACCGTTTCCTATTTTGT
GCCGAAGCTCTTTATAAAGCACAAGCCGAAACAGGCGAAATCAAAGGTCA
TTACTTGAATGCTACTGCGGGTACATGCGAAGAAATGATAAAAAGGGCTG
TATTTGCCAGAGAATTGGGAGTTCCTATCGTAATGCATGACTACTTAACA
GGGGGATTCACTGCAAATACTACCTTGGCTCATTATTGCCGAGATAATGG
TCTACTTCTTCACATCCACCGTGCAATGCACGCAGTTATTGATAGACAGA
AGAATCATGGTATGCACTTCCGTGTACTAGCTAAAGCGTTACGTCTGTCT
GGTGGAGATCATATTCATTCTGGTACCGTAGTAGGTAAGCTTGAAGGAGA
AAGAGATATTACTTTAGGCTTTGTTGATTTACTACGTGATGATTATACTG
AAAAAGACCGAAGTCGTGGTATTTATTTTACTCAATCTTGGGTTTCCACA
CCAGGTGTTCTGCCCGTTGCTTCTGGCGGTATTCACGTTTGGCATATGCC
TGCTCTAACCGAGATCTTTGGGGATGATTCTGTACTACAGTTTGGTGGAG
GAACTTTAGGACACCCTTGGGGGAATGCACCGGGTGCTGTAGCGAATCGC
GTAGCTCTAGAAGCATGTGTACAAGCTCGTAATGAGGGACGTGATCTTGC
TCGCGAGGGTAATACAATTATCCGCGAGGCTAGCAAATGGAGTCCTGAAC
TAGCTGCTGCTTGTGAGATATGGAAGGAAATCAAATTTGAA
>Chenopodium_album
TTGACTTATTATACTCCTGAGTATGAAACCCAAGATACTGATATCTTGGC
AGCATTCCGAGTAAGTCCTCAACCGGGAGTTCCACCCGAAGAAGCGGGGG
CTGCAGTAGCTGCTGAATCTTCTACTGGTACATGGACAACTGTATGGACC
GACGGACTTACCAGTCTTGATCGTTACAAAGGACGATGCTACCACATCGA
GCCTGTTGCTGGAGAAGAAAATCAATATATTTGTTATGTAGCGTATCCCT
TAGACCTTTTTGAAGAAGGTTCTGTTACTAACATGTTTACTTCCATTGTG
GGTAACGTATTTGGGTTCAAAGCTCTGCGTGCTCTACGTTTGGAGGATTT
ACGAATCCCTGTTGCTTATATAAAAACTTTCCAAGGCCCGCCTCACGGTA
TCCAAGTTGAGAGAGATAAATTGAACAAGTACGGCCGCCCCCTATTGGGA
TGCACTATTAAACCAAAATTGGGGTTATCCGCTAAAAACTATGGTCGAGC
ATGTTATGAATGTCTTCGTGGTGGACTTGATTTTACCAAAGATGATGAAA
ACGTGAACTCCCAGCCGTTTATGCGTTGGAGAGACCGTTTCCTATTTTGT
GCCGAAGCTATTTATAAAGCACAAGCCGAAACAGGCGAAATCAAAGGTCA
TTACTTGAATGCTACTGCGGCTACATGTGAAGAAATGATAAAAAGGGCTG
TATTTGCCAGAGAATTGGGAGCTCCTATCGTAATGCATGACTACTTAACA
GGGGGATTCACTGCAAATACTAGCTTGGCTCATTATTGCCGAGATAATGG
TCTACTTCTTCACATCCACCGTGCAATGCACGCAGTTATTGATAGACAGA
AGAATCATGGTATGCACTTCCGTGTACTAGCGAAAGCATTACGTCTGTCT
GGTGGAGATCATATTCATTCTGGTACCGTAGTAGGTAAGCTTGAAGGAGA
AAGAGATATTACTTTAGGCTTTGTTGATTTACTACGTGATGATTATACTG
AAAAAGACCGAAGTCGTGGTATTTATTTTACTCAATCTTGGGTTTCCACA
CCGGGTGTTCTGCCCGTTGCTTCGGGAGGTATTCACGTTTGGCATATGCC
TGCGCTAACCGAGATCTTTGGGGATGATTCTGTACTACAGTTTGGTGGAG
GAACTTTAGGACACCCTTGGGGGAATGCTCCGGGTGCTGTAGCGAATCGA
GTAGCTCTAGAAGCATGTGTACAAGCTCGTAATGAGGGACGTGATCTTGC
TCGCGAGGGTAATACAATTATTCGTGAGGCTAGCAAATGGAGTCCTGAAC
TAGCTGCTGCTTGTGAGATATGGAAGGAAATCAAATTTGAA
>Chenopodium_murale
TTGACTTATTATACTCCTGAGTATGAAACCCAAGATACTGATATCTTGGC
AGCATTCCGAGTAAGTCCTCAACCGGGAGTTCCACCCGAAGAAGCGGGGG
CTGCAGTAGCTGCTGAATCTTCTACTGGTACATGGACAACTGTATGGACC
GACGGACTTACCAGTCTTGATCGTTACAAAGGACGATGCTACCACATCGA
GCCTGTTGCTGGAGAAGAAAATCAATATATTTGTTATGTAGCGTATCCCT
TAGACCTTTTTGAAGAAGGTTCTGTTACTAACATGTTTACTTCCATTGTG
GGTAACGTATTTGGGTTCAAAGCTCTGCGTGCTCTACGTTTGGAGGATTT
ACGAATCCCTGTTGCTTATATAAAAACTTTCCAAGGCCCGCCTCACGGTA
TCCAAGTTGAGAGAGATAAATTGAACAAGTACGGCCGCCCCCTATTGGGA
TGCACTATTAAACCAAAATTGGGGTTATCCGCTAAAAACTATGGTCGAGC
ATGTTATGAATGTCTTCGTGGTGGACTTGATTTTACCAAAGATGATGAAA
ACGTGAACTCCCAGCCGTTTATGCGTTGGAGAGACCGTTTCCTATTTTGT
GCCGAAGCTATTTATAAAGCGCAAGCCGAAACAGGCGAAATCAAAGGTCA
TTACTTGAATGCTACTGCGGCTACATGTGAAGAAATGATAAAAAGGGCTG
TATTTGCCAGAGAATTGGGAGCTCCTATCGTAATGCATGACTACTTAACA
GGGGGATTCACTGCAAATACTAGCTTGGCTCATTATTGCCGAGATAATGG
TCTACTTCTTCACATCCACCGTGCAATGCACGCAGTTATTGATAGACAGA
AGAATCATGGTATGCACTTCCGTGTACTAGCGAAAGCATTACGTCTGTCT
GGTGGAGATCATATTCATTCTGGTACCGTAGTAGGTAAGCTTGAAGGAGA
AAGAGATATTACTTTAGGCTTTGTTGATTTACTACGTGATGATTATACTG
AAAAAGACCGAAGTCGTGGTATTTATTTTACTCAATCTTGGGTTTCCACA
CCGGGTGTTCTGCCCGTTGCTTCGGGAGGTATTCACGTTTGGCATATGCC
TGCGCTAACCGAGATCTTTGGGGATGATTCTGTACTACAGTTTGGTGGAG
GAACTTTAGGACACCCTTGGGGGAATGCTCCGGGTGCTGTAGCGAATCGA
GTAGCTCTAGAAGCATGTGTACAAGCTCGTAATGAGGGACGTGATCTTGC
TCGCGAGGGTAATACAATTATTCGTGAGGCTAGCAAATGGAGTCCTGAAC
TAGCTGCTGCTTGTGAGATATGGAAGGAAATCAAATTTGAA
>Chenopodium_sanctaeclarae
TTGACTTATTATACTCCTGAGTATGAAACCCAAGATACTGATATCTTGGC
AGCATTCCGAGTAAGTCCTCAACCGGGAGTTCCACCCGAAGAAGCGGGGG
CTGCAGTAGCTGCTGAATCTTCTACTGGTACATGGACAACTGTATGGACC
GACGGACTTACCAGTCTTGATCGTTACAAAGGACGATGCTACCACATCGA
GCCTGTTGCTGGAGAAGAAAATCAATATATTTGTTATGTAGCGTATCCCT
TAGACCTTTTTGAAGAAGGTTCTGTTACTAACATGTTTACTTCCATTGGG
GGTAACGTATTTGGGTTCAAAGCTCTGCGTGCTCTACGTTTGGAGGATTT
ACGAATCCCTGTTGCTTATATAAAAACTTTCCAAGGCCCGCCTCACGGTA
TCCAAGTTGAGAGAGATAAATTGAACAAGTACGGCCGCCCCCTATTGGGA
TGCACTATTAAACCAAAATTGGGGTTATCCGCTAAAAACTATGGTCGAGC
ATGTTATGAATGTCTTCGTGGTGGACTTGATTTTACCAAAGATGATGAAA
ACGTGAACTCCCAACCGTTTATGCGTTGGAGAGACCGTTTCCTATTTTGT
GCCGAAGCTCTTTATAAAGCACAAGCCGAAACAGGCGAAATCAAAGGTCA
TTACTTGAATGCTACTGCGGCTACATGYGAAGAAATGATAAAAAGGGCTG
TATTTGCCAGAGAATTGGGAGCTCCTATCGTAATGCATGACTACTTAACA
GGGGGATTCACTGCAAATACTACCTTGGCTCATTATTGCCGAGATAATGG
TCTACTTCTTCACATCCACCGTGCAATGCACGCAGTTATTGATAGACAGA
AGAATCATGGTATGCACTTCCGTGTACTAGCTAAAGCRTTACGTCTGTCT
GGTGGAGATCATATTCATTCTGGTACCGTAGTAGGTAAGCTTGAAGGAGA
AAGAGATATTACTTTAGGCTTTGTTGATTTACTACGTGATGATTATACTG
AAAAAGACCGAAGTCGTGGTATTTATTTTACTCAATCTTGGGTTTCCACA
CCGGGTGTTCTGCCCGTTGCTTCGGGAGGTATTCACGTTTGGCATATGCC
TGCTCTAACCGAGATCTTTGGGGATGATTCTGTACTACAGTTTGGTGGAG
GAACTTTAGGACACCCTTGGGGGAATGCTCCGGGTGCTGTAGCGAATCGA
GTAGCTCTAGAAGCATGTGTACAAGCTCGTAATGAGGGACGTGATCTTGC
TCGCGAGGGTAATACAATTATTCGCGAGGCTAGCAAATGGAGTCCTGAAC
TAGCTGCTGCTTGTGAGATATGGAAGGAAATCAAATTTGAA
>Chenopodium_coronopus
TTGACTTATTATACTCCTGAGTATGAAACCCAAGATACTGATATCTTGGC
AGCATTCCGAGTAAGTCCTCAACCTGGAGTTCCACCCGAAGAAGCAGGGG
CTGCAGTAGCTGCTGAATCTTCTACTGGTACATGGACAACTGTATGGACC
GACGGACTTACCAGTCTTGATCGTTACAAAGGACGATGCTACCACATCGA
GCCCGTTGCTGGAGAAGAAAATCAATATATTTGTTATGTAGCGTATCCCT
TAGACCTTTTTGAAGAAGGTTCTGTTACTAACATGTTTACTTCCATTGTG
GGTAACGTATTTGGGTTCAAAGCCCTGCGTGCTCTACGTTTGGAGGATTT
GCGAATCCCTGTTGCTTATATAAAAACTTTCCAAGGCCCGCCTCACGGTA
TCCAAGTTGAGAGAGATAAATTGAACAAGTATGGCCGTCCCCTATTGGGA
TGCACTATTAAACCGAAATTGGGGTTATCCGCTAAAAACTATGGTCGAGC
AGTTTATGAATGTCTTCGTGGTGGGCTTGATTTTACCAAAGATGATGAAA
ACGTGAACTCCCAACCGTTTATGCGTTGGAGAGACCGTTTCCTATTTTGT
GCCGAAGCTATTAATAAAGCACAAGCCGAAACAGGCGAAATCAAAGGTCA
TTACTTGAATGCTACTGCGGGTACATGCGAAGAAATGATAAAAAGGGCTG
TATTTGCCAGAGAATTGGGAGTTCCTATCGTAATGCATGACTACATAACA
GGGGGATTCACTGCAAATACTAGCTTGGCTCATTATTGCCGAGATAATGG
TCTACTTCTTCACATCCACCGTGCAATGCACGCAGTTATTGATAGACAGA
AGAATCATGGTATGCACTTCCGTGTACTAGCTAAAGCGTTACGTCTGTCT
GGTGGAGATCATATTCATTCTGGTACCGTAGTAGGTAAGCTTGAAGGGGA
AAGAGATATTACTTTAGGCTTTGTTGATTTACTACGTGATGATTATACTG
AAAAAGACCGAAGTCGTGGTATTTATTTTACTCAATCTTGGGTTTCCACA
CCTGGTGTTCTGCCCGTTGCTTCGGGAGGTATTCACGTTTGGCATATGCC
TGCTCTAACCGAGATCTTTGGGGATGATTCTGTACTACAGTTTGGTGGAG
GAACTTTAGGACACCCTTGGGGGAATGCACCGGGTGCTGTAGCGAATCGA
GTAGCTCTAGAAGCATGTGTACAAGCTCGGAATGAGGGACGTGATCTTGC
TCGCGAGGGTAATACAATTATTCGCGAGGCTAGCAAATGGAGTCCTGAAT
TAGCTGCTGCTTGTGAGATATGGAAGGAAATCAAATTTGAA
>Einadia_nutans
TTGACTTATTATACTCCTGAGTATGAAACCCTAGATACTGATATCTTGGC
AGCATTCCGAGTAAGTCCTCAACCGGGAGTTCCACCCGAAGAAGCGGGGG
CTGCAGTAGCTGCTGAATCTTCTACTGGTACATGGACAACTGTATGGACC
GACGGACTTACCAGTCTTGATCGTTACAAAGGACGATGCTACCACATCGA
GCCTGTTGCTGGAGAAGAAAATCAATATATTTGTTATGTAGCGTATCCCT
TAGACCTTTTTGAAGAAGGTTCTGTTACTAACATGTTTACTTCCATTGTG
GGTAACGTATTTGGGTTCAAAGCCCTGCGTGCTCTACGTTTGGAGGATTT
ACGAATCCCTGTTGCTTATGTAAAAACTTTCCAAGGCCCGCCTCACGGTA
TCCAAGTTGAGAGAGATAAATTGAACAAGTACGGCCGCCCCCTATTGGGA
TGCACTATTAAACCAAAATTGGGGTTATCCGCTAAAAACTATGGTCGAGC
ATGTTATGAATGTCTTCGTGGTGGACTTGATTTTACCAAAGATGATGAAA
ACGTGAACTCCCAGCCATTTATGCGTTGGAGAGACCGTTTCCTATTTTGT
GCCGAAGCTCTTTATAAAGCACAAGCCGAAACAGGCGAAATCAAAGGTCA
TTACTTGAATGCTACTGCGGCTACATGTGAAGAAATGATAAAAAGGGCTG
TATTTGCCAGAGAATTGGGAGCTCCGATCGTAATGCATGACTACTTAACA
GGGGGATTCACCGCAAATACTAGCTTGGCTCATTATTGCCGAGATAATGG
TCTACTTCTTCACATCCACCGTGCAATGCACGCAGTTATTGATAGACAGA
AGAATCATGGTATGCACTTCCGTGTACTAGCTAAAGCATTACGTCTGTCT
GGTGGAGATCATATTCATTCTGGTACCGTAGTAGGTAAGCTTGAAGGAGA
AAGAGATATTACTTTAGGCTTTGTTGATTTACTACGTGATGATTATACTG
AAAAAGACCGAAGTCGTGGTATTTATTTTACTCAATCTTGGGTTTCCACA
CCGGGTGTTCTGCCCGTTGCTTCGGGAGGTATTCACGTTTGGCATATGCC
TGCTCTAACCGAGATCTTTGGGGATGATTCTGTACTACAGTTTGGTGGAG
GAACTTTAGGACACCCTTGGGGGAATGCTCCGGGTGCTGTAGCGAATCGA
GTAGCTCTAGAAGCATGTGTACAAGCTCGTAATGAGGGACGTGATCTTGC
TCGCGAGGGTAATACAATTATTCGCGAGGCTAGCAAATGGAGTCCTGAAC
TAGCTGCTGCTTGTGAGATATGGAAGGAAATCAAATTTGAA
>Chenopodium_desertorum
TTGACTTATTATACTCCTGAGTATGAAACCCTAGATACTGATATCTTGGC
AGCATTCCGAGTAAGTCCTCAACCGGGAGTTCCACCCGAAGAAGCGGGGG
CTGCAGTAGCTGCTGAATCTTCTACTGGTACATGGACAACTGTATGGACC
GACGGACTTACCAGTCTTGATCGTTACAAAGGACGATGCTACCACATCGA
GCCTGTTGCTGGAGAAGAAAATCAATATATTTGTTATGTAGCGTATCCCT
TAAACCTTTTTGAAGAAGGTTCTGTTACTAACATGTTTACTTCCATTGTG
GGTAACGTATTTGGGTTCAAAGCCCTGCGTGCTCTACGTTTGGAGGATTT
ACGAATCCCTGTTGCTTATATAAAAACTTTCCAAGGCCCGCCTCACGGTA
TCCAAGTTGAGAGAGATAAATTGAACAAGTNCGGCCGCCCCCTATTGGGAT
GCACTATTAAACCAAAATTGGGGTTATCCGCTAAAAACTATGGTCGAGCA
TGTTATGAATGTCTTCGTGGTGGACTTGATTTTACCAAAGATGATGAAAA
CGTGAACTCCCAGCCATTTATGCGTTGGAGAGACCGTTTCCTATTTTGTG
CCGAAGCTATTTATAAAGCACAAGCCGAAACAGGCGAAATCAAAGGTCAT
TACTTGAATGCTACTGCGGCTACATGTGAAGAAATGATAAAAAGGGCTGT
ATTTGCCAGAGAATTGGGAGCTCCTATCGTAATGCATGACTACTTAACAG
GGGGATTCACCGCAAATACTAGCTTGGCTCATTATTGCCGAGATAATGGT
CTACTTCTTCACATCCACCGTGCAATGCACGCAGTTATTGATAGACAGAA
GAATCATGGTATGCACTTCCGTGTACTAGCTAAAGCATTACGTCTGTCTG
GTGGAGATCATATTCATTCTGGTACCGTAGTAGGTAAGCTTGAAGGAGAA
AGAGATATTACTTTAGGCTTTGTTGATTTACTACGTGATGATTATACTGA
AAAAGACCGAAGTCGTGGTATTTATTTTACTCAATCTTGGGTTTCCACAC
CGGGTGTTCTGCCCGTTGCTTCGGGAGGTATTCACGTTTGGCATATGCCT
GCTCTAACCGAGATCTTTGGGGATGATTCTGTACTACAGTTTGGTGGAGG
AACTTTAGGACACCCTTGGGGGAATGCTCCGGGTGCTGTAGCGAATCGAG
TAGCTCTAGAAGCATGTGTACAAGCTCGTAATGAGGGACGTGATCTTGCT
CGCGAGGGTAATACAATTATTCGCGAGGCTAGCAAATGGAGTCCTGAACT
AGCTGCTGCTTGTGAGATATGGAAGGAAATCAAATTTGAA
>Micromonolepis_pusilla
TTGACTTATTATACTCCTGAGTATGAAACCCAAGATACTGATATCTTGGC
AGCATTCCGAGTAAGTCCTCAACCGGGAGTTCCACCCGAAGAAGCGGGGG
CTGCAGTAGCGGCTGAATCTTCTACTGGTACATGGACAACTGTATGGACC
GACGGACTTACCAGTCTTGATCGTTACAAAGGACGATGCTACCACATCGA
GCCTGTTGCTGGAGAAGAAAATCAATATATTTGTTATGTAGCGTATCCCT
TAGACCTTTTTGAAGAAGGTTCTGTTACTAACATGTTTACTTCCATTGTG
GGTAACGTATTTGGGTTCAAAGCTCTTCGTGCTCTACGTTTGGAGGATTT
ACGAATCCCTGTTGCTTATGTAAAAACTTTCCAAGGCCCGCCTCACGGTA
TCCAAGTTGAGAGAGATAAATTGAACAAGTACGGCCGCCCCCTATTGGGA
TGCACTATTAAACCAAAATTGGGGTTATCCGCTAAAAACTACGGTCGAGC
ATGTTATGAATGTCTTCGTGGTGGACTTGATTTTACCAAAGATGATGAAA
ACGTGAACTCCCAGCCGTTTATGCGTTGGAGAGACCGTTTCCTATTTTGT
GCCGAAGCTATTTATAAAGCACAAGCCGAAACAGGCGAAATCAAAGGTCA
TTACTTGAATGCTACTGCGGCTACATGTGAAGAAATGATAAAAAGGGCTG
TATTTGCCAGAGAATTGGGAGCTCCTATCGTAATGCATGACTACTTAACA
GGGGGATTCACTGCAAATACTAGCTTGGCTCATTATTGCCGAGATAATGG
TCTACTTCTTCACATCCACCGTGCAATGCACGCAGTTATTGATAGACAGA
AGAATCATGGTATGCACTTCCGTGTACTAGCTAAAGCATTACGTCTGTCT
GGTGGAGATCATATTCATTCTGGTACCGTAGTAGGTAAGCTTGAAGGAGA
AAGAGATATTACTTTAGGCTTTGTTGATTTACTACGTGATGATTATACTG
AAAAAGACCGAAGTCGTGGTATTTATTTTACTCAATCTTGGGTTTCCACA
CCGGGTGTTCTGCCCGTTGCTTCGGGAGGTATTCACGTTTGGCATATGCC
TGCTCTAACCGAGATCTTTGGGGATGATTCGGTACTACAGTTTGGTGGAG
GAACTTTAGGACACCCTTGGGGGAATGCTCCGGGTGCTGTAGCGAATCGA
GTAGCTCTAGAAGCATGTGTACAAGCTCGTAATGAGGGACGTGATCTTGC
TCGCGAGGGTAATACAATTATTCGCGAGGCTAGCAAATGGAGTCCTGAAC
TAGCTGCTGCTTGTGAGATATGGAAGGAAATCAAATTTGAA
>Chenopodium_ambrosioides
TTGAATTATTATACTCCTGAGTATGAAACCCTAGATACTGATATCTTGGC
AGCATTCCGAGTAAGTCCTCAACCTGGAGTTCCACCTGAAGAAGCAGGGG
CTGCAGTAGCTGCTGAATCTTCTACTGGTACATGGACAACTGTATGGACC
GATGGACTTACCAGTCTTGATCGTTACAAAGGACGATGCTACCACATCGA
GCCCGTTGCTGGAGAAGAAAATCAATATATTTGTTATGTAGCGTATCCCT
TAGACCTTTTTGAAGAAGGTTCTGTTACTAACATGTTTACTTCCATTGTG
GGTAACGTATTTGGGTTCAAAGCCCTGCGTGCTCTACGTTTGGAGGATTT
GCGAATCCCTGTTGCTTATATAAAAACTTTCCAAGGCCCGCCTCACGGTA
TCCAAGTTGAAAGAGATAAATTGAACAAGTATGGTCGTCCTCTATTGGGA
TGCACTATTAAACCTAAATTGGGGTTATCCGCTAAAAACTACGGTCGAGC
GGTTTATGAATGTCTTCGTGGTGGACTTGATTTTACCAAAGATGATGAAA
ACGTGAACTCCCAGCCGTTTATGCGTTGGAGAGACCGTTTCCTATTTTGT
GCCGAAGCGCTTTATAAAGCACAATCCGAAACAGGTGAAATCAAAGGGCA
TTACTTGAATGCTACTGCGGGTACATGTGAAGAAATGATAAAAAGGGCTG
TATTTGCCAGAGAATTGGGAGTTCCTATTGTAATGCATGACTACTTAACA
GGGGGATTCACTGCAAATACTACCTTGGCTCATTATTGCCGAGATAATGG
TCTACTTCTTCACATCCACCGTGCAATGCACGCAGTTATTGATAGACAGA
AGAATCATGGTATGCACTTCCGTGTACTAGCTAAAGCGTTACGTCTGTCT
GGTGGAGATCATATTCATTCTGGTACCGTAGTAGGTAAGCTTGAAGGGGA
AAGAGATATTACTTTAGGCTTTGTTGATTTACTACGTGATGATTATACTG
AAAAAGACCGAAGTCGCGGTATTTATTTCACTCAATCTTGGGTTTCCACA
CCAGGTGTTCTGCCTGTTGCTTCGGGAGGTATTCACGTTTGGCATATGCC
TGCTCTAACCGAAATCTTTGGGGATGACTCTGTACTACAGTTTGGTGGAG
GAACTTTAGGACACCCTTGGGGGAATGCACCGGGTGCTGTAGCGAATCGA
GTAGCTCTAGAAGCATGTGTACAAGCTCGTAATGAGGGACGTGATCTTGC
TCGCGAAGGTAATACAATTATTCGCGAGGCTTGCAAATGGAGTCCTGAAC
TAGCTGCTGCTTCTGAAGTATGGAAGGAAATCAAATTTGAA
>Cycloloma_atriplicifolium
TTGACTTATTATACTCCTGAGTATGAAACCCAAGATACTGATATCTTGGC
AGCATTCCGAGTAACTCCTCAACCTGGAGTTCCACCTGAAGAAGCAGGGG
CTGCAGTAGCTGCTGAATCTTCTACTGGTACATGGACAACTGTATGGACC
GATGGACTTACCAGTCTTGATCGTTACAAAGGACGATGCTACCACATCGA
GCCCGTTGCTGGAGAAGAAAATCAATATATTTGTTATGTAGCGTATCCCT
TAGACCTTTTTGAAGAAGGTTCTGTTACTAACATGTTTACTTCCATTGTG
GGTAACGTATTTGGGTTCAAAGCCCTGCGTGCTCTACGTTTGGAGGATTT
GCGAATCCCTGTTGCTTATATAAAAACTTTCCAAGGCCCGCCTCACGGTA
TCCAAGTTGAAAGAGATAAATTGAACAAGTATGGTCGTCCTCTATTGGGA
TGCACTATTAAACCTAAATTGGGGTTATCCGCTAAAAACTACGGTCGAGC
GGTTTATGAATGTCTTCGTGGTGGACTTGATTTTACCAAAGATGATGAAA
ACGTGAACTCTCAGCCGTTTATGCGTTGGAGAGACCGTTTCCTATTTTGT
GCCGAAGCGATTTATAAAGCACAAGCCGAAACAGGTGAAATCAAAGGGCA
TTACTTGAATGCTACTGCGGGTACATGTGAAGAAATGATAAAAAGGGCTG
TATTTGCCAGAGAATTGGGAGTTCCTATCGTAATGCATGACTACTTAACA
GGGGGATTCACTGCAAATACTAGCTTGGCTCATTATTGCCGAGATAATGG
TCTACTTCTTCACATCCACCGTGCAATGCACGCAGTTATTGATAGACAGA
AGAATCATGGTATGCACTTCCGTGTACTAGCTAAAGCGTTACGTCTGTCT
GGTGGAGATCATATTCATGCTGGTACCGTAGTAGGTAAGCTTGAAGGGGA
AAGAGATATTACTTTAGGCTTTGTTGATTTACTACGTGATGATTATACTG
AAAAAGACCGAAGTCGCGGTATTTATTTCACTCAATCTTGGGTTTCCACA
CCAGGTGTTCTGCCGGTTGCTTCAGGAGGTATTCACGTTTGGCATATGCC
TGCTCTAACCGAAATCTTTGGGGATGATTCTGTACTACAGTTTGGTGGAG
GAACTTTAGGACACCCTTGGGGGAATGCACCGGGTGCTGTAGCGAATCGA
GTAGCTCTAGAAGCATGTGTACAAGCTCGTAATGAGGGACGTGATCTTGC
TCGCGAAGGTAATACAATTATTCGCGAGGCTTGCAAATGGAGTCCTGAAT
TAGCTGCTGCTTCTGAGATATGGAAGGAAATCAAATTTGAA
>Patellifolia_patellaris
TTGACTTATTATACTCCTGAGTATGAAACCCAAGATACTGATATCTTGGC
AGCATTCCGAGTATCTCCTCAACCTGGAGTTCCACCCGAAGAAGCAGGGG
CTGCAGTAGCTGCCGAATCTTCTACTGGTACATGGACAACTGTATGGACC
GACGGACTTACCAGTCTTGATCGTTACAAAGGACGATGCTACCACATCGA
GCCCGTTGCTGGAGAAGAAAATCAATATATTTGTTATGTAGCGTATCCTT
TAGACCTTTTTGAAGAAGGTTCTGTTACTAACATGTTTACTTCCATTGTG
GGTAACGTATTTGGGTTCAAAGCCCTACGTGCTCTACGTTTGGAGGATTT
GCGAATCCCTGTTGCTTATATAAAAACTTTCCAAGGCCCGCCTCACGGTA
TCCAAGTTGAGAGAGATAAATTGAACAAGTACGGTCGTCCCCTATTAGGA
TGCACTATTAAACCTAAATTGGGGTTATCCGCTAAAAACTATGGTCGAGC
AGTTTATGAATGTCTTCGCGGTGGACTTGATTTTACCAAAGATGATGAAA
ACGTGAACTCCCAACCGTTTATGCGTTGGAGAGACCGTTTCCTATTTTGT
GCCGAAGCTATTTATAAAGCACAAGCCGAAACAGGTGAAATCAAGGGGCA
TTACTTGAATGCTACCGCGGGTACATGCGAAGAAATGATAAAAAGGGCTG
TATTTGCCAGAGAATTGGGAGCTCCTATCGTAATGCATGACTACTTAACA
GGGGGATTCACTGCAAATACTAGCTTGGCTCATTATTGCCGAGATAATGG
TCTACTTCTTCACATCCACCGTGCAATGCATGCAGTTATTGATAGACAGA
AGAATCATGGTATGCACTTCCGTGTACTAGCTAAAGCGTTACGTCTATCT
GGTGGAGATCATATTCATTCTGGTACTGTAGTAGGTAAGCTTGAAGGGGA
AAGAGATATTACTTTAGGCTTTGTTGATTTACTACGTGATGATTATACTG
AAAAAGACCGAAGTCGGGGTATTTATTTCACTCAATCTTGGGTTTCCACA
CCAGGTGTTCTGCCCGTTGCTTCGGGTGGTATTCACGTTTGGCATATGCC
TGCCCTAACCGAGATCTTTGGAGATGATTCTGTACTACAGTTTGGTGGAG
GAACTTTAGGACACCCTTGGGGAAATGCACCGGGTGCTGTAGCGAATCGA
GTAGCTCTAGAAGCATGTGTACAAGCTCGTAATGAGGGACGTGATCTTGC
TCGCGAGGGTAATACAATTATTCGCGAGGCTAGCAAATGGAGTCCTGAAC
TAGCTGCTGCTTGTGAGATATGGAAGGAAATCAAATTTGAA
>Salsola_praecox
TTGACTTATTATACTCCTGAGTATGAAACCCAAGATACTGATATCTTGGC
AGCATTCCGAGTAACTCCTCAACCTGGAGTTCCACCCGAAGAAGCAGGGG
CTGCAGTAGCTGCCGAATCTTCTACTGGTACATGGACAACCGTATGGACC
GACGGACTTACTAGTCTTGATCGTTACAAAGGACGATGCTATCACATCGA
GCCTGTTGCTGGAGAAGAAAATCAATATATTTGTTATGTAGCGTATCCCT
TAGACCTTTTTGAAGAAGGGTCTGTTACTAATATGTTTACTTCCATTGTG
GGTAACGTATTTGGGTTCAAAGCCCTACGTGCTCTACGTTTGGAGGATTT
GCGAATCCCTGTTGCTTATATAAAAACTTTCCAAGGCCCGCCTCACGGTA
TTCAGGTTGAGAGAGATAAATTGAACAAGTATGGTCGTCCCCTATTGGGA
TGCACTATTAAACCTAAATTGGGGTTATCCGCTAAAAACTATGGTCGAGC
AGTTTATGAATGTCTTCGCGGTGGACTTGATTTTACCAAAGATGATGAAA
ACGTGAACTCCCAACCGTTTATGCGTTGGAGAGACCGTTTCCTATTTTGT
GCCGAAGCTATTTATAAAGCACAGGCCGAAACCGGCGAAATCAAAGGACA
TTACTTGAATGCTACTGCGGGTACATGTGAAGACATGATGAAAAGGGCTG
TATTTGCCAGAGAATTGGGAGCTCCTATCGTAATGCATGACTACTTAACA
GGTGGATTCACTGCAAATACTAGCTTGGCTCATTATTGCCGAGATAATGG
TCTACTTCTTCACATCCACCGTGCAATGCACGCAGTTATTGATAGACAGA
AGAATCATGGTATACACTTCCGTGTACTAGCTAAAGCGCTACGTCTGTCT
GGTGGAGATCATATTCATGCTGGTACCGTAGTAGGTAAGCTTGAAGGGGA
AAGAGATATTACTTTAGGCTTTGTTGATTTACTACGTGACGATTATACTG
AAAAAGACCGAAGTCGTGGTATTTATTTCACTCAATCTTGGGTTTCCACC
CCAGGTGTTCTGCCGGTTGCTTCGGGAGGTATTCACGTTTGGCATATGCC
TGCTTTAACCGAGATCTTTGGGGATGATTCTGTACTACAGTTTGGTGGAG
GAACTTTAGGACACCCTTGGGGAAATGCACCGGGTGCTGTAGCGAATCGA
GTAGCTCTAGAAGCATGTGTACAAGCTCGTAATGAGGGACGTGATCTTGC
TCGCGAAGGTAATACAATTATTCGCGAGGCTAGCAAATGGAGTCCTGAAC
TAGCTGCTGCTTGTGAGATATGGAAGGAAATCAAATTTGAA
>Salsola_pellucida
TTGACTTATTATACTCCTGAGTATGAAACCCAAGATACTGATATCTTGGC
AGCATTCCGAGTAACTCCTCAACCTGGAGTTCCACCCGAAGAAGCAGGGG
CTGCAGTAGCTGCCGAATCTTCTACTGGTACATGGACAACCGTATGGACC
GACGGACTTACTAGTCTTGATCGTTACAAAGGACGATGCTATCACATCGA
GCCTGTTGCTGGAGAAGAAAATCAATATATTTGTTATGTAGCGTATCCCT
TAGACCTTTTTGAAGAAGGGTCTGTTACTAATATGTTTACTTCCATTGTG
GGTAACGTATTTGGGTTCAAAGCCCTACGTGCTCTACGTTTGGAGGATTT
GCGAATCCCTGTTGCTTATATAAAAACTTTCCAAGGCCCGCCTCACGGTA
TTCAGGTTGAGAGAGATAAATTGAACAAGTATGGTCGTCCCCTATTGGGA
TGCACTATTAAACCTAAATTGGGGTTATCCGCTAAAAACTATGGTCGAGC
AGTTTATGAATGTCTTCGCGGTGGACTTGATTTTACCAAAGATGATGAAA
ACGTGAACTCCCAACCGTTTATGCGTTGGAGAGACCGTTTCCTATTTTGT
GCCGAAGCTATTTATAAAGCACAGGCCGAAACCGGCGAAATCAAAGGACA
TTACTTGAATGCTACTGCGGGTACATGTGAAGACATGATGAAAAGGGCTG
TATTTGCCAGAGAATTGGGAGCTCCTATCGTAATGCATGACTACTTAACA
GGTGGATTCACTGCAAATACTAGCTTGGCTCATTATTGCCGAGATAATGG
TCTACTTCTTCACATCCACCGTGCAATGCACGCAGTTATTGATAGACAGA
AGAATCATGGTATACACTTCCGTGTACTAGCTAAAGCGCTACGTCTGTCT
GGTGGAGATCATATTCATGCTGGTACCGTAGTAGGTAAGCTTGAAGGGGA
AAGAGATATTACTTTAGGCTTTGTTGATTTACTACGTGACGATTATACTG
AAAAAGACCGAAGTCGTGGTATTTATTTCACTCAATCTTGGGTTTCCACC
CCAGGTGTTCTGCCGGTTGCTTCGGGAGGTATTCACGTTTGGCATATGCC
TGCTTTAACCGAGATCTTTGGGGATGATTCTGTACTACAGTTTGGTGGAG
GAACTTTAGGACACCCTTGGGGAAATGCACCGGGTGCTGTAGCGAATCGA
GTAGCTCTAGAAGCATGTGTACAAGCTCGTAATGAGGGACGTGATCTTGC
TCGCGAAGGTAATACAATTATTCGCGAGGCTAGCAAATGGAGTCCTGAAC
TAGCTGCTGCTTGTGAGATATGGAAGGAAATCAAATTTGAA
>Salsola_ruthenica
TTGACTTATTATACTCCTGAGTATGAAACCCAAGATACTGATATCTTGGC
AGCATTCCGAGTAACTCCTCAACCTGGAGTTCCACCCGAAGAAGCAGGGG
CTGCAGTAGCTGCCGAATCTTCTACTGGTACATGGACAACCGTATGGACC
GACGGACTTACTAGTCTTGATCGTTACAAAGGACGATGCTATCACATCGA
GCCTGTTGCTGGAGAAGAAAATCAATATATTTGTTATGTAGCGTATCCCT
TAGACCTTTTTGAAGAAGGGTCTGTTACTAATATGTTTACTTCCATTGTG
GGTAACGTATTTGGGTTCAAAGCCCTACGTGCTCTACGTTTGGAGGATTT
GCGAATCCCTGTTGCTTATATAAAAACTTTCCAAGGCCCGCCTCACGGTA
TTCAGGTTGAGAGAGATAAATTGAACAAGTATGGTCGTCCCCTATTGGGA
TGTACTATTAAACCTAAATTGGGGTTATCCGCTAAAAACTATGGTCGAGC
AGTTTATGAATGTCTTCGCGGTGGACTTGATTTTACCAAAGATGATGAAA
ACGTGAACTCCCAACCGTTTATGCGTTGGAGAGACCGTTTCCTATTTTGT
GCCGAAGCTATTTATAAAGCACAGGCCGAAACCGGCGAAATCAAAGGACA
TTACTTGAATGCTACTGCGGGTACATGTGAAGACATGATGAAAAGGGCTG
TATTTGCCAGAGAATTGGGAGCTCCTATCGTAATGCATGACTACTTAACA
GGTGGATTCACTGCAAATACTAGCTTGGCTCATTATTGCCGAGATAATGG
TCTACTTCTTCACATCCACCGTGCAATGCACGCAGTTATTGATAGACAGA
AGAATCATGGTATACACTTCCGTGTACTAGCTAAAGCGCTACGTCTGTCT
GGTGGAGATCATATTCATGCTGGTACCGTAGTAGGTAAGCTTGAAGGGGA
AAGAGATATTACTTTAGGCTTTGTTGATTTACTACGTGACGATTATACTG
AAAAAGACCGAAGTCGTGGTATTTATTTCACTCAATCTTGGGTTTCCACC
CCAGGTGTTCTGCCGGTTGCTTCGGGAGGTATTCACGTTTGGCATATGCC
TGCTTTAACCGAGATCTTTGGGGATGATTCTGTACTACAGTTTGGTGGAG
GAACTTTAGGACACCCTTGGGGAAATGCACCGGGTGCTGTAGCGAATCGA
GTAGCTCTAGAAGCATGTGTACAAGCTCGTAATGAGGGACGTGATCTTGC
TCGCGAAGGTAATACAATTATTCGCGAGGCTAGCAAATGGAGTCCTGAAC
TAGCTGCTGCTTGTGAGATATGGAAGGAAATCAAATTTGAA
>Salsola_komarovii
TTGACTTATTATACTCCTGAGTATGAAACCCAAGATACTGATATCTTGGC
AGCATTCCGAGTAACTCCTCAACCTGGAGTTCCACCCGAAGAAGCAGGGG
CTGCAGTAGCTGCCGAATCTTCTACTGGTACATGGACAACCGTATGGACC
GACGGACTTACTAGTCTTGATCGTTACAAAGGACGATGCTATCACATCGA
GCCTGTTGCTGGAGAAGAAAATCAATATATTTGTTATGTAGCGTATCCCT
TAGACCTTTTTGAAGAAGGGTCTGTTACTAATATGTTTACTTCCATTGTG
GGTAACGTATTTGGGTTCAAAGCCCTACGTGCTCTACGTTTGGAGGATTT
GCGAATCCCTGTTGCTTATATAAAAACTTTCCAAGGCCCGCCTCACGGTA
TTCAGGTTGAGAGAGATAAATTGAACAAGTATGGTCGTCCCCTATTGGGA
TGTACTATTAAACCTAAATTGGGGTTATCCGCTAAAAACTATGGTCGAGC
AGTTTATGAATGTCTTCGCGGTGGACTTGATTTTACCAAAGATGATGAAA
ACGTGAACTCCCAACCGTTTATGCGTTGGAGAGACCGTTTCCTATTTTGT
GCCGAAGCTATTTATAAAGCACAGGCCGAAACCGGCGAAATCAAAGGACA
TTACTTGAATGCTACTGCGGGTACATGTGAAGACATGATGAAAAGGGCTG
TATTTGCCAGAGAATTGGGAGCTCCTATCGTAATGCATGACTACTTAACA
GGTGGATTCACTGCAAATACTAGCTTGGCTCATTATTGCCGAGATAATGG
TYTACTTCTTCACATCCACCGTGCAATGCACGCAGTTATTGATAGACAGA
AGAATCATGGTATACACTTCCGTGTACTAGCTAAAGCGCTACGTCTGTCT
GGTGGAGATCATATTCATGCTGGTACCGTAGTAGGTAAGCTTGAAGGGGA
AAGAGATATTACTTTAGGCTTTGTTGATTTACTACGTGACGATTATACTG
AAAAAGACCGAAGTCGTGGTATTTATTTCACTCAATCTTGGGTTTCCACC
CCAGGTGTTCTGCCGGTTGCTTCGGGAGGTATTCACGTTTGGCATATGCC
TGCTTTAACCGAGATCTTTGGGGATGATTCTGTACTACAGTTTGGTGGAG
GAACTTTAGGACACCCTTGGGGAAATGCACCGGGTGCTGTAGCGAATCGA
GTAGCTCTAGAAGCATGTGTACAAGCTCGTAATGAGGGACGTGATCTTGC
TCGCGAAGGTAATACAATTATTCGCGAGGCTAGCAAATGGAGTCCTGAAC
TAGCTGCTGCTTGTGAGATATGGAAGGAAATCAAATTTGAA
>Suckleya_suckleyana
TTGACTTATTATACTCCTGAGTATGAAACCCAAGATACTGATATCTTGGC
AGCATTCCGAGTAACTCCTCAACCTGGAGTTCCACCCGAAGAAGCAGGGG
CTGCAGTAGCTGCTGAATCTTCTACTGGTACATGGACAACTGTATGGACC
GATGGACTTACCAGTCTTGATCGTTACAAAGGACGATGCTACCACATCGA
GCCTGTTGCTGGAGAAGAAAATCAATATATTTGTTATGTAGCGTATCCCT
TAGACCTTTTTGAAGAAGGTTCTGTTACCAACATGTTTACTTCCATTGTA
GGTAACGTATTTGGGTTCAAAGCCCTGCGTGCTCTACGTTTGGAGGATTT
GCGTATCCCTGTTGCTTATATAAAAACTTTCCAAGGACCGCCTCACGGTA
TCCAAGTTGAAAGAGATAAATTGAACAAGTATGGTCGTCCTCTATTGGGA
TGCACTATTAAACCTAAATTGGGGTTATCCGCTAAAAACTATGGTCGAGC
AGTTTATGAATGTCTTCGCGGTGGACTTGATTTTACCAAAGATGATGAAA
ACGTGAACTCCCAGCCGTTTATGCGTTGGAGAGACCGTTTCTTATTTTGT
GCCGAAGCGATTTATAAATCACAAGCCGAAACAGGTGAAATCAAAGGGCA
TTACTTGAATGCTACTGCGGGTACATGTGAAGAAATGATAAAAAGGGCTG
TATTTGCCAGAGAATTGGCAGTTCCTATCGTAATGCATGACTACTTAACA
GGGGGATTCACTGCAAATACTAGCTTGGCTCATTATTGCCGAGATAATGG
TCTACTTCTTCACATCCACCGTGCAATGCACGCAGTTATTGATAGACAGA
AGAATCATGGTATGCACTTCCGTGTACTAGCTAAAGCGTTACGTCTGTCT
GGGGGAGATCATATTCATTCTGGTACTGTAGTAGGTAAGCTTGAAGGAGG
AAGAGATATTACTTTAGGCTTTGTTGATTTACTACGTGATGATTATACTG
AAAAAGACCGAAGTCGCGGTATTTATTTCACTCAATCTTGGGTTTCCACC
CCGGGTGTTCTGCCTGTTGCTTCGGGAGGTATTCACGTTTGGCATATGCC
TGCTCTAACCGAGATCTTTGGAGATGATTCTGTACTACAGTTTGGTGGAG
GAACTTTAGGACACCCTTGGGGGAATGCACCGGGTGCTGTAGCGAATCGA
GTAGCTCTAGAAGCATGTGTACAAGCTCGTAATGAGGGACGTGATCTTGC
TCGCGAGGGTAATACAATTATTCGTGAAGCTTGCAAATGGAGTCCTGAAC
TAGCTGCTGCTTCTGAGGTATGGAAGGAAATCAAATTTGAA
>Halothamnus_bottae
TTGACTTATTATACTCCTGAGTATGAAACCAAAGATACTGATATCTTGGC
AGCATTCCGAGTAACTCCTCAACCTGGAGTTCCACCCGAAGAAGCAGGGG
CTGCAGTAGCTGCGGAATCTTCTACTGGTACATGGACAACCGTATGGACC
GACGGACTTACTAGTCTTGATCGTTACAAAGGACGATGCTATCACATCGA
GCCTGTTGCTGGAGAAGAAAATCAATATATTTGTTATGTAGCGTATCCCT
TAGACCTTTTTGAAGAAGGTTCTGTTACTAACATGTTTACTTCCATTGTG
GGTAACGTATTTGGGTTCAAAGCCCTACGTGCTCTACGTTTGGAGGATTT
GCGAATCCCTGTTGCTTATATAAAAACTTTCCAAGGCCCGCCTCATGGTA
TTCAGGTTGAGAGAGATAAATTGAACAAGTATGGTCGTCCCTTATTGGGA
TGCACTATTAAACCTAAATTGGGGTTATCCGCTAAAAACTATGGTCGAGC
AGTTTATGAATGTCTTCGCGGTGGACTTGATTTTACCAAAGATGATGAAA
ACGTGAACTCCCAACCGTTTATGCGTTGGAGAGATCGTTTCCTATTTTGT
GCCGAAGCTCTTTATAAAGCACAGGCCGAAACCGGCGAAATCAAAGGACA
TTACTTGAATGCTACTGCGGGTACATGTGAAGACATGATGAAAAGGGCTG
TATTTGCGAGAGAATTGGGAGCTCCTATCGTAATGCATGACTACTTAACA
GGTGGATTCACTGCAAATACTACCTTGGCTCATTATTGCCGAGATAATGG
TCTACTTCTTCACATCCACCGTGCAATGCACGCAGTTATTGATAGACAGA
AGAATCATGGTATGCACTTCCGTGTACTAGCTAAAGCGTTACGTCTGTCT
GGTGGAGATCATATTCATGCTGGTACCGTAGTAGGTAAGCTTGAAGGGGA
AAGAGATATTACTTTAGGCTTTGTTGATTTACTACGTGACGATTATACTG
AAAAAGACCGAAGTCGCGGTATTTATTTCACTCAATCTTGGGTTTCCACC
CCAGGTGTTCTGCCTGTTGCTTCGGGAGGTATTCACGTTTGGCATATGCC
TGCTTTAACCGAGATCTTTGGGGATGATTCTGTACTACAGTTTGGTGGAG
GAACTTTGGGACACCCTTGGGGAAATGCACCGGGTGCTGTAGCGAATCGA
GTAGCTCTAGAAGCATGTGTACAAGCTCGTAATGAGGGACGTGATCTTGC
TCGCGAGGGTAATACAATTATTCGCGAGGCTAGTAAATGGAGTCCTGAAC
TAGCTGCTGCTTGTGAGATATGGAAGGAAATCAAATTTGAA
>Petrosimonia_squarrosa
TTGACTTATTATACTCCTGAGTATGAAACCCAAGATACTGATATCTTGGC
AGCATTCCGAGTCAGTCCTCAACCTGGAGTTCCACCCGAAGAAGCAGGGG
CTGCAGTAGCTGCCGAATCTTCTACTGGTACATGGACAACCGTATGGACC
GACGGACTTACTAGTCTTGATCGTTACAAAGGACGATGCTATCACATCGA
GCCTGTTGCTGGAGAAGAAAATCAATATATTTGTTATGTAGCGTATCCTT
TAGACCTTTTTGAAGAAGGTTCTGTTACTAACATGTTTACTTCCATTGTG
GGTAACGTATTTGGGTTCAAAGCCCTACGTGCTCTACGTTTGGAGGATTT
GCGAATCCCTGTTGCTTATATAAAAACTTTCCAAGGCCCGCCTCACGGGA
TTCAGGTTGAGAGAGATAAATTGAACAAGTATGGTCGTCCCCTATTGGGA
TGCACTATTAAACCTAAATTGGGGTTATCCGCTAAAAACTATGGCCGAGC
AGTTTATGAATGTCTTCGTGGTGGACTTGATTTTACCAAAGATGATGAAA
ACGTGAACTCCCAACCGTTTATGCGTTGGAGAGATCGTTTCCTATTTTGT
GCTGAAGCTATTTATAAAGCACAGGCCGAAACCGGCGAAATCAAAGGACA
TTACTTGAATGCTACTGCGGGTACATGTGAAGACATGATGAAAAGGGCTG
TTTTTGCCAGAGAATTGGGAGTTCCTATCGTAATGCATGACTACTTAACA
GGTGGATTCACTGCAAATACTACCTTGGCTCATTATTGCCGAGATAATGG
TCTACTTCTTCACATCCACCGTGCAATGCACGCAGTTATTGATAGACAGA
AGAATCATGGTATGCACTTCCGTGTACTAGCTAAAGCGTTACGTCTGTCT
GGTGGAGATCATATTCATGCTGGTACTGTAGTAGGTAAGCTTGAGGGGGA
AAGAGATATTACTTTAGGCTTTGTTGATTTACTACGTGACGATTATACTG
AAAAAGACCGAAGTCGTGGTATTTATTTCACTCAATCTTGGGTTTCCACC
CCAGGTGTTCTGCCTGTTGCTTCGGGGGGTATTCACGTTTGGCATATGCC
TGCTTTAACCGAGATTTTTGGGGATGATTCTGTACTACAGTTTGGTGGAG
GAACTTTAGGACACCCTTGGGGAAATGCACCGGGTGCTGTAGCGAATCGA
GTAGCTCTAGAAGCATGTGTACAAGCTCGTAATGAGGGACGTGATCTTGC
TCGCGAGGGTAATACAATTATTCGCGAGGCTAGCAAATGGAGTCCTGAAC
TAGCCGCTGCTTGTGAGATATGGAAGGAAATCAAATTTGAA
>Salsola_sukaczevii
TTGACTTATTATACTCCTGAGTATGAAACCCAAGATACTGATATCTTGGC
AGCATTCCGAGTAAGTCCTCAACCAGGAGTTCCACCCGAAGAAGCAGGGG
CTGCAGTAGCTGCCGAATCTTCTACTGGTACATGGACAACCGTATGGACC
GACGGACTTACTAGTCTTGATCGTTACAAAGGACGATGCTATCACATCGA
GCCTGTTGCTGGAGAAGAAAATCAATATATTTGTTATGTAGCGTACCCCT
TAGACCTTTTTGAAGAAGGTTCTGTTACTAACATGTTTACTTCCATTGTG
GGTAACGTGTTTGGGTTCAAAGCCCTACGTGCTCTACGTTTGGAGGATTT
GCGAATCCCTGTTGCTTATATAAAAACTTTCCAAGGCCCGCCTCACGGTA
TTCAGGTTGAGAGAGATAAATTGAACAAGTATGGTCGTCCCCTATTGGGA
TGCACTATTAAACCTAAATTGGGGTTATCCGCTAAAAACTATGGTCGAGC
AGTTTATGAATGTCTTCGTGGTGGACTTGATTTTACCAAAGATGATGAAA
ACGTGAACTCCCAACCGTTTATGCGTTGGAGAGATCGTTTCCTATTTTGT
GCCGAAGCTATTTATAAAGCACAGGCCGAAACCGGCGAAATCAAAGGACA
TTACTTGAATGCTACTGCGGGTACATGTGAAGACATGATGAAAAGGGCTG
TTTTTGCCAGAGAATTGGGAGTTCCTATCGTAATGCATGACTACTTAACA
GGTGGATTCACTGCAAATACTAGCTTGGCTCATTATTGCCGAGATAATGG
TCTACTTCTTCACATCCACCGTGCAATGCACGCAGTTATTGATAGACAGA
AGAATCATGGTATGCACTTCCGTGTACTAGCTAAAGCGTTACGTCTGTCT
GGTGGAGATCATGTTCATGCTGGTACTGTAGTAGGTAAGCTTGAAGGGGA
AAGAGATATTACTTTAGGCTTTGTTGATTTACTACGTGACGATTATACTG
AAAAAGACCGAAGTCGTGGTGTTTATTTCACTCAATCTTGGGTTTCCACC
CCAGGTGTTCTGCCTGTTGCTTCGGGGGGTATTCACGTTTGGCATATGCC
TGCTTTAACCGAGATTTTTGGGGATGATTCTGTACTACAGTTTGGTGGAG
GAACTTTAGGCCACCCTTGGGGAAATGCCCCGGGTGCTGTAGCGAATCGA
GTAGCTCTAGAAGCATGTGTACAAGCTCGTAATGAGGGACGTGATCTTGC
TCGCGAGGGTAATACAATTATTCGCGAGGCTAGCAAATGGAGTCCTGAAC
TAGCTGCTGCTTGTGAGATATGGAAGGAAATCAAATTTGAA
>Salsola_heptapotamica
TTGACTTATTATACTCCTGAGTATGAAACCCAAGATACTGATATCTTGGC
AGCATTCCGAGTAAGTCCTCAACCAGGAGTTCCACCCGAAGAAGCAGGGG
CTGCAGTAGCTGCCGAATCTTCTACTGGTACATGGACAACCGTATGGACC
GACGGACTTACTAGTCTTGATCGTTACAAAGGACGATGCTATCACATCGA
GCCTGTTGCTGGAGAAGAAAATCAATATATTTGTTATGTAGCGTACCCCT
TAGACCTTTTTGAAGAAGGTTCTGTTACTAACATGTTTACTTCCATTGTG
GGTAACGTGTTTGGGTTCAAAGCCCTACGTGCTCTACGTTTGGAGGATTT
GCGAATCCCTGTTGCTTATATAAAAACTTTCCAAGGCCCGCCTCACGGTA
TTCAGGTTGAGAGAGATAAATTGAACAAGTATGGTCGTCCCCTATTGGGA
TGCACTATTAAACCTAAATTGGGGTTATCCGCTAAAAACTATGGTCGAGC
AGTTTATGAATGTCTTCGTGGTGGACTTGATTTTACCAAAGATGATGAAA
ACGTGAACTCCCAACCGTTTATGCGTTGGAGAGATCGTTTCCTATTTTGT
GCCGAAGCTATTTATAAAGCACAGGCCGAAACCGGCGAAATCAAAGGACA
TTACTTGAATGCTACTGCGGGTACATGTGAAGACATGATGAAAAGGGCTG
TTTTTGCCAGAGAATTGGGAGTTCCTATCGTAATGCATGACTACTTAACA
GGTGGATTCACTGCAAATACTAGCTTGGCTCATTATTGCCGAGATAATGG
TCTACTTCTTCACATCCACCGTGCAATGCACGCAGTTATTGATAGACAGA
AGAATCATGGTATGCACTTCCGTGTACTAGCTAAAGCGTTACGTCTGTCT
GGTGGAGATCATGTTCATGCTGGTACTGTAGTAGGTAAGCTTGAAGGGGA
AAGAGATATTACTTTAGGCTTTGTTGATTTACTACGTGACGATTATACTG
AAAAAGACCGAAGTCGTGGTGTTTATTTCACTCAATCTTGGGTTTCCACC
CCAGGTGTTCTGCCTGTTGCTTCGGGGGGTATTCACGTTTGGCATATGCC
TGCTTTAACCGAGATTTTTGGGGATGATTCTGTACTACAGTTTGGTGGAG
GAACTTTAGGCCACCCTTGGGGAAATGCCCCGGGTGCTGTAGCGAATCGA
GTAGCTCTAGAAGCATGTGTACAAGCTCGTAATGAGGGACGTGATCTTGC
TCGCGAGGGTAATACAATTATTCGCGAGGCTAGCAAATGGAGTCCTGAAC
TAGCTGCTGCTTGTGAGATATGGAAGGAAATCAAATTTGAA
>Climacoptera_lanata
TTGACTTATTATACTCCTGAGTATGAAACCCAAGATACTGATATCWTGGC
AGCATTCCGAGTAAGTCCTCAACCAGGAGTTCCACCCGAAGAAGCAGGGG
CTGCAGTAGCTGCCGAATCTTCTACTGGTACATGGACAACCGTATGGACC
GACGGACTTACTAGTCTTGATCGTTACAAAGGACGATGCTATCACATCGA
GCCTGTTGCTGGAGAAGAAAATCAATATATTTGTTATGTAGCGTACCCCT
TAGACCTTTTTGAAGAAGGTTCTGTTACTAACATGTTTACTTCCATTGTG
GGTAACGTGTTTGGGTTCAAAGCCCTACGTGCTCTACGTTTGGAGGATTT
GCGAATCCCTGTTGCTTATATAAAAACTTTCCAAGGCCCGCCTCACGGTA
TTCAGGTTGAGAGAGATAAATTGAACAAGTATGGTCGTCCCCTATTGGGA
TGCACTATTAAACCTAAATTGGGGTTATCCGCTAAAAACTATGGTCGAGC
AGTTTATGAATGTCTTCGTGGTGGACTTGATTTTACCAAAGATGATGAAA
ACGTGAACTCCCAACCGTTTATGCGTTGGAGAGATCGTTTCCTATTTTGT
GCCGAAGCTATTTATAAAGCACAGGCCGAAACCGGCGAAATCAAAGGACA
TTACTTGAATGCTACTGCGGGTACATGTGAAGACATGATGAAAAGGGCTG
TTTTTGCCAGAGAATTGGGAGTTCCTATCGTAATGCATGACTACTTAACA
GGTGGATTCACTGCAAATACTAGCTTGGCTCATTATTGCCGAGATAATGG
TCTACTTCTTCACATCCACCGTGCAATGCACGCAGTTATTGATAGACAGA
AGAATCATGGTATGCACTTCCGTGTACTAGCTAAAGCGTTACGTCTGTCT
GGTGGAGATCATGTTCATGCTGGTACTGTAGTAGGTAAGCTTGAAGGGGA
AAGAGATATTACTTTAGGCTTTGTTGATTTACTACGTGACGATTATACTG
AAAAAGACCGAAGTCGTGGTGTTTATTTCACTCAATCTTGGGTTTCCACC
CCAGGTGTTCTGCCTGTTGCTTCGGGGGGTATTCACGTTTGGCATATGCC
TGCTTTAACCGAGATTTTTGGGGATGATTCTGTACTACAGTTTGGTGGAG
GAACTTTAGGCCACCCTTGGGGAAATGCCCCGGGTGCTGTAGCGAATCGA
GTAGCTCTAGAAGCATGTGTACAAGCTCGTAATGAGGGACGTGATCTTGC
TCGCGAGGGTAATACAATTATTCGCGAGGCTAGCAAATGGAGTCCTGAAC
TAGCTGCTGCTTGTGAGATATGGAAGGAAATCAAATTTGAA
>Climacoptera_brachiata
TTGACTTATTATACTCCTGAGTATGAAACCCAAGATACTGATATCTTGGC
AGCATTCCGAGTAASTCCTCAACCTGGAGTTCCACCCGAAGAAGCAGGGG
CTGCAGTAGCTGCCGAATCTTCTACTGGTACATGGACAACCGTATGGACC
GACGGACTTACTAGTCTTGATCGTTACAAAGGRCGATGCTATCACATYGA
GCCTGTTGCTGGAGAAGAAAATCAATATATTTGTTATGTAGCGTATCCCT
TAGACCTTTTTGAAGAAGGTTCTGTTACTAACATGTTTACTTCCATTGTG
GGTAACGTRTTTGGGTTCAAAGCCCTGCGTGCTYTACGTTTGGAGGATTT
GCGAATCCCTGTTGCTTATATAAAAACTTTCCAAGGCCCSCCTCACGGTA
TTCAGGTTGAGAGAGATAAATTGAACAAGTATGGTCGTCCCCTATTGGGA
TGCACTATTAAACCTAAATTGGGGTTATCCGCTAAAAACTATGGTCGAGC
AGTTTATGAATGTCTTCGTGGTGGACTTGATTTTACCAAAGATGATGAAA
ACGTGAACTCCCAACCGTTTATGCGTTGGAGAGATCGTTTCCTATTTTGT
GCCGAAGCTATTTATAAAGCACAGGCCGAAACCGGCGAAATCAAAGGACA
TTACTTGAATGCTACTGCGGGTACATGTGAAGACATGATGAAAAGGGCTG
TTTTTGCCAGAGAATTGGGAGTTCCTATCGTAATGCATGACTACTTAACA
GGTGGATTCACTGCAAATACTAGCTTGGCTCATTATTGCCGAGATAATGG
TCTACTTCTTCACATCCACCGTGCAATGCACGCAGTTATTGATAGACAGA
AGAATCATGGTATGCACTTCCGTGTACTAGCTAAAGCGTTACGTCTGTCT
GGTGGAGATCATGTTCATGCTGGTACTGTAGTAGGTAAGCTTGAAGGGGA
AAGAGATATTACTTTAGGCTTTGTTGATTTACTACGTGACGATTATACTG
AAAAAGACCGAAGTCGTGGTGTTTATTTCACTCAATCTTGGGTTTCCACC
CCAGGTGTTCTGCCTGTTGCTTCGGGGGGTATTCACGTTTGGCATATGCC
TGCTTTAACCGAAATTTTTGGGGATGATTCTGTACTACAGTTTGGTGGAG
GAACTTTAGGACACCCTTGGGGAAATGCACCGGGTGCTGTAGCGAATCGA
GTAGCTCTAGAAGCATGTGTACAAGCTCGTAATGAGGGACGTGATCTTGC
TCGCGAGGGTAATACAATTATTCGCGAGGCTAGCAAATGGAGTCCTGAAC
TAGCCGCTGCTTGTGAGATATGGAAGGAAATCAAATTTGAA
>Halocharis_hispida
TTGACTTATTATACTCCGGAGTATGAAACCAAAGATACTGATATCTTGGC
AGCATTCCGAGTAAGTCCTCAACCTGGAGTTCCACCCGAAGAAGCAGGGG
CTGCAGTAGCCGCCGAATCTTCTACTGGTACATGGACAACCGTATGGACC
GACGGACTTACTAGTCTTGATCGTTACAAAGGACGATGCTATCACATCGA
GCCTGTTGCTGGAGAAGAAAATCAATATATTTGTTATGTAGCGTATCCTT
TAGACCTTTTTGAAGAAGGCTCTGTTACTAACATGTTTACTTCCATTGTG
GGTAACGTATTTGGGTTCAAAGCCCTACGTGCTCTACGTTTGGAGGATTT
GCGAATCCCTGTTGCTTATATCAAAACTTTCCAAGGCCCGCCTCACGGTA
TTCAGGTTGAGAGAGATAAATTGAACAAGTATGGTCGTCCCCTATTGGGA
TGCACTATTAAACCTAAATTGGGGTTATCCGCTAAAAACTACGGTCGAGC
AGTTTATGAATGTCTTCGTGGTGGACTTGATTTTACCAAAGATGATGAAA
ACGTGAACTCCCAACCGTTTATGCGTTGGAGAGACCGTTTCCTATTTTGT
GCCGAAGCTATTTATAAAGCACAGGCCGAAACTGGCGAAATCAAAGGGCA
TTACTTGAATGCTACTGCGGGTACATGTGAAGACATGATGAAAAGGGCTG
TATTTGCCAGAGAATTGGGAGTTCCTATCGTAATGCATGACTACTTAACA
GGTGGATTCACTGCAAATACTAGCTTGGCTCATTATTGCCGAGATAATGG
TCTACTTCTTCACATCCACCGTGCAATGCACGCAGTTATTGATAGACAGA
AGAATCATGGTATGCACTTTCGTGTACTAGCTAAAGCGTTACGTCTGTCT
GGTGGAGATCATATTCATGCAGGTACCGTAGTAGGTAAGCTTGAAGGGGA
AAGAGATATTACTTTAGGCTTTGTTGATTTACTACGTGACGATTATACTG
AAAAAGACCGAAGTCGCGGTATTTATTTCACTCAATCTTGGGTTTCCACC
CCAGGTGTTCTGCCTGTTGCTTCGGGGGGTATTCACGTTTGGCATATGCC
TGCTTTAACCGAGATCTTTGGGGATGATTCTGTACTACAGTTTGGTGGAG
GAACTTTAGGACACCCTTGGGGAAATGCACCGGGTGCTGTAGCGAATCGA
GTAGCTCTAGAAGCATGTGTACAAGCTCGTAATGAGGGACGTGATCTTGC
TCGCGAGGGTAATACAATTATTCGCGAGGCTAGCAAATGGAGTCCTGAAC
TAGCCGCTGCTTGTGAGATATGGAAGGAAATCAAATTTGAA
>Salsola_dshungarica
TTGACTTATTATACTCCTGAGTATGAAACCAAAGATACTGATATCTTGGC
AGCATTCCGAGTAAGTCCTCAACCTGGAGTTCCACCCGAAGAAGCAGGGG
CTGCAGTAGCTGCCGAATCTTCTACTGGTACATGGACAACCGTATGGACC
GACGGACTTACTAGTCTTGATCGTTACAAAGGACGATGCTATCACATCGA
GCCTGTTGCTGGAGAAGAAAATCAATATATTTGTTATGTAGCGTATCCTT
TAGACCTTTTTGAAGAAGGTTCTGTTACTAACATGTTTACTTCCATTGTG
GGTAACGTATTTGGGTTCAAAGCCCTACGTGCTCTACGTTTGGAGGATTT
GCGAATCCCTGTTGCTTATATCAAAACTTTCCAAGGCCCGCCTCACGGTA
TTCAGGTTGAGAGAGATAAATTGAACAAGTATGGTCGTCCCCTATTGGGA
TGCACTATTAAACCTAAATTGGGGTTATCCGCTAAAAACTATGGTCGAGC
ATGTTATGAATGTCTTCGTGGTGGACTTGATTTTACCAAAGATGATGAAA
ACGTAAACTCCCAACCGTTTATGCGTTGGAGAGACCGTTTCCTATTTTGT
GCCGAAGCTATTTATAAAGCACAGGCCGAAACCGGTGAAATCAAAGGACA
TTACTTGAATGCTACTGCGGGTACATGTGAAGACATGATGAAAAGGGCTG
TATTTGCCAGAGAATTGGGAGTTCCTATCGTAATGCATGACTACTTAACA
GGTGGATTCACTGCAAATACTAGCTTGGCTCATTATTGCCGAGATAATGG
TCTACTTCTTCACATCCACCGTGCAATGCACGCAGTTATTGATAGACAGA
AGAATCATGGTATGCACTTTCGTGTACTAGCTAAAGCGTTACGTCTGTCT
GGTGGAGATCATATTCATTCTGGTACCGTAGTAGGTAAGCTTGAAGGGGA
AAGAGATATTACTTTAGGCTTTGTTGATTTACTACGTGACGATTATACTG
AAAAAGACCGAAGCCGCGGTATTTATTTCACTCAATCTTGGGTTTCCACC
CCAGGTGTTCTGCCTGTTGCTTCGGGGGGTATTCACGTTTGGCATATGCC
TGCTTTAACCGAGATCTTTGGAGATGATTCTGTACTACAGTTTGGTGGAG
GAACTTTAGGACATCCTTGGGGAAATGCACCGGGTGCTGTAGCGAATCGA
GTAGCTCTAGAAGCATGTGTACAAGCTCGTAATGAGGGACGTGATCTTGC
TCGCGAGGGTAATACAATTATTCGCGAGGCTAGCAAATGGAGTCCTGAAC
TAGCTGCTGCTTGTGAGATATGGAAGGAAATCAAATTTGAA
>Salsola_arbusculiformis
TTGACTTATTATACTCCTGAGTATGAAACCAAAGATACTGATATCTTGGC
AGCATTCCGAGTAACTCCTCAACCTGGAGTTCCACCCGAAGAAGCAGGGG
CTGCAGTAGCTGCCGAATCTTCTACTGGTACATGGACAACCGTATGGACC
GACGGACTTACTAGTCTTGATCGTTACAAAGGACGATGCTATCACATCGA
GCCTGTTGCTGGAGAAGAAAATCAATATATTTGTTATGTAGCGTATCCCT
TAGACCTTTTTGAAGAAGGTTCTGTTACTAACATGTTTACTTCCATTGTG
GGTAACGTATTTGGGTTCAAAGCCCTACGTGCTCTACGTTTGGAGGATTT
GCGAATCCCTGTTGCTTATATAAAAACTTTCCAAGGCCCACCTCACGGTA
TTCAGGTTGAGAGAGATAAATTGAACAAGTATGGTCGTCCCCTATTGGGA
TGCACTATTAAACCTAAATTGGGGTTATCCGCTAAAAACTACGGTCGAGC
AGTTTATGAATGTCTTCGCGGTGGACTTGATTTTACCAAAGATGATGAAA
ACGTGAACTCCCAACCGTTTATGCGTTGGAGAGACCGTTTCCTATTTTGT
GCCGAAGCTCTTTATAAAGCACAGGCCGAAACCGGCGAAATCAAAGGACA
TTACTTGAATGCTACTGCGGGTACATGTGAAGACATGATGAAAAGGGCTG
TATTTGCGAGAGAATTGGGAGCTCCTATCGTAATGCATGACTACTTAACA
GGTGGATTCACTGCAAATACCAGCTTGGCTCATTATTGCCGAGATAATGG
TYTACTTCTTCACATCCACCGTGCAATGCACGCAGTTATTGATAGACAGA
AAAATCATGGTATGCACTTCCGTGTACTAGCTAAAGCGTTACGTCTGTCT
GGTGGAGATCATATTCATGCTGGTACTGTAGTAGGTAAGCTTGAAGGGGA
AAGAGATATTACTTTAGGTTTTGTTGATTTACTACGTGACGATTATACTG
AAAAAGACCGAAGTCGCGGTATTTATTTCACTCAATCTTGGGTTTCCACC
CCAGGTGTTCTGCCTGTTGCTTCGGGAGGTATTCACGTTTGGCATATGCC
TGCTTTAACCGAGATCTTTGGGGATGATTCTGTACTACAGTTTGGTGGAG
GAACTTTAGGACACCCTTGGGGAAATGCACCGGGTGCTGTAGCGAATCGA
GTAGCTCTAGAAGCATGTGTACAAGCTCGTAATGAGGGACGTGATCTTGC
TCGCGAGGGTAATACAATTATTCGCGAGGCTAGTAAATGGAGTCCTGAAC
TAGCTGCTGCTTGTGAGATATGGAAGGAAATCAAATTTGAA
>Haloxylon_tamariscifolium
TTGACTTATTATACTCCTGAGTATGAAACCAAAGATACTGATATCTTGGC
AGCATTCCGAGTAACTCCTCAACCTGGAGTTCCACCCGAAGAAGCAGGGG
CTGCAGTAGCTGCCGAATCTTCTACTGGTACATGGACAACCGTATGGACC
GACGGACTTACTAGTCTTGATCGTTACAAAGGACGATGCTATCACATCGA
GCCTGTTGCTGGAGAAGAAAATCAATATATTTGTTATGTAGCGTATCCCT
TAGACCTTTTTGAAGAAGGTTCTGTTACTAACATGTTTACTTCTATTGTG
GGTAACGTATTTGGGTTCAAAGCCCTACGTGCTCTACGTTTGGAGGATTT
GCGAATCCCTGTTGCTTATATAAAAACTTTCCAAGGCCCACCTCACGGTA
TTCAGGTTGAGAGAGATAAATTAAACAAGTATGGTCGTCCCCTATTGGGA
TGCACTATTAAACCTAAATTGGGGTTATCCGCTAAAAACTATGGTCGAGC
GGTTTATGAATGTCTTCGCGGTGGACTTGATTTTACCAAAGATGATGAAA
ACGTGAACTCCCAACCGTTTATGCGTTGGAGAGACCGTTTCCTATTTTGT
GCCGAAGCTCTTTATAAAGCACAGGCCGAAACCGGCGAAATCAAAGGACA
TTACTTGAATGCTACTGCGGGTACATGTGAAGACATGATGAAAAGGGCTG
TATTTGCGAGAGAATTGGGAGCTCCTATCGTAATGCATGACTACTTAACA
GGTGGATTCACTGCAAATACCAGCTTGGCTCATTATTGCCGAGATAATGG
TCTACTTCTTCACATCCACCGTGCAATGCACGCAGTTATTGATAGACAGA
AAAATCATGGTATGCACTTCCGTGTACTAGCTAAAGCGTTACGTCTGTCT
GGTGGAGATCATATTCATGCTGGTACTGTAGTAGGTAAGCTTGAAGGGGA
AAGAGATATTACTTTAGGTTTTGTTGATTTACTACGTGACGATTATACTG
AAAAAGACCGAAGTCGCGGTATTTATTTCACTCAATCTTGGGTTTCCACC
CCAGGTGGTCTGCCTGTTGCTTCGGGAGGTATTCACGTTTGGCATATGCC
TGCTTTAACCGAAATCTTTGGGGATGATTCTGTACTACAGTTTGGTGGAG
GAACTTTAGGACACCCTTGGGGAAATGCACCGGGTGCTGTAGCGAATCGA
GTAGCTCTAGAAGCATGTGTACAAGCTCGTAATGAGGGACGTGATCTTGC
TCGCGAGGGTAATACAATTATTCGCGAGGCTAGTAAATGGAGTCCTGAAC
TAGCTGCTGCTTGTGAGATATGGAAGGAAATCAAATTTGAA
>Haloxylon_ammodendron
TTGACTTATTATACTCCTGAGTATGAAACCAAAGATACTGATATCTTGGC
AGCATTCCGAGTAACTCCTCAACCTGGAGTTCCACCTGAAGAAGCAGGGG
CTGCAGTAGCTGCCGAATCTTCTACTGGTACATGGACAACCGTATGGACC
GACGGACTTACTAGTCTTGATCGTTACAAAGGACGATGCTATCACATCGA
GCCTGTTGCTGGAGAAGAAAATCAATATATTTGTTATGTAGCGTATCCCT
TAGACCTTTTTGAAGAAGGTTCTGTTACTAACATGTTTACTTCTATTGTG
GGTAACGTATTTGGGTTCAAAGCCCTACGTGCTCTACGTTTGGAGGATTT
GCGAATCCCTGTTGCTTATATAAAAACTTTCCAAGGCCCACCTCACGGTA
TTCAGGTTGAGAGAGATAAATTAAACAAGTATGGTCGTCCCCTATTGGGA
TGCACTATTAAACCTAAATTGGGGTTATCCGCTAAAAACTATGGTCGAGC
AGTTTATGAATGTCTTCGCGGTGGACTTGATTTTACCAAAGATGATGAAA
ACGTGAACTCCCAACCGTTTATGCGTTGGAGAGACCGTTTTCTATTTTGT
GCCGAAGCTCTTTATAAAGCACAGGCCGAAACCGGCGAAATCAAAGGACA
TTACTTGAATGCTACTGCGGGTACATGTGAAGACATGATGAAAAGGGCTG
TATTTGCGAGAGAATTGGGAGCTCCTATCGTAATGCATGACTACTTAACA
GGCGGATTCACTGCAAATACCACCTTGGCTCATTATTGCCGAGATAATGG
TCTACTTCTTCACATTCACCGTGCAATGCACGCAGTTATTGATAGACAGA
AAAATCATGGTATGCACTTCCGTGTACTAGCTAAAGCGTTACGTCTGTCT
GGTGGAGATCATATTCATGCTGGTACTGTAGTAGGTAAGCTTGAAGGGGA
AAGAGATATTACTTTAGGTTTTGTTGATTTACTACGTGACGATTATACTG
AAAAAGACCGAAGTCGCGGTATTTATTTCACTCAATCTTGGGTTTCCACC
CCAGGTGTTCTGCCTGTTGCTTCGGGAGGTATTCACGTTTGGCATATGCC
TGCTTTAACCGAAATCTTTGGGGATGATTCTGTACTACAGTTTGGTGGAG
GAACTTTAGGACACCCTTGGGGAAATGCACCGGGTGCTGTAGCGAATCGA
GTAGCTCTAGAAGCATGTGTACAAGCTCGTAATGAGGGACGTGATCTTGC
TCGCGAGGGTAATACAATTATTCGCGAGGCTAGTAAATGGAGTCCTGAAC
TAGCTGCTGCTTGTGAGATATGGAAGGAAATCAAATTTGAA
>Pupalia_lappacea
TTGACTTATTATACTCCGGAGTATGAAACCCTAGATACTGATATCTTGGC
AGCATTCCGAGTAACTCCTCAACCTGGAGTTCCACCCGAAGAAGCAGGGG
CTGCAGTAGCTGCCGAATCTTCTACTGGTACATGGACAACTGTATGGACC
GACGGGCTTACCAGTCTTGATCGTTACAAAGGACGATGCTACCACATCGA
GCCCGTTGCTGGCGAAGAAAATCAATATATTTGTTATGTAGCGTATCCTT
TAGACCTTTTTGAAGAAGGTTCTGTTACTAACATGTTTACTTCCATTGTA
GGTAACGTATTTGGGTTCAAAGCCCTGCGTGCTTTACGTTTGGAGGATTT
GCGAATCCCTGTTGCTTATATAAAAACTTTCCAAGGCCCGCCTCACGGTA
TCCAAGTTGAAAGAGATAAATTGAACAAGTATGGTCGTCCCCTATTGGGA
TGCACTATTAAACCTAAATTGGGGTTATCCGCTAAAAACTATGGTCGAGC
ATGTTATGAATGTCTTCGTGGTGGACTTGATTTTACCAAAGATGATGAAA
ACGTGAACTCCCAGCCGTTTATGCGTTGGAGAGACCGTTTCGTATTTTGT
GCCGAAGCTCTTTATAAAGCACAGGCCGAAACAGGTGAAATCAAAGGGCA
TTACTTGAATGCTACCGCGGGTACATGCGAAGAAATGATAAAAAGAGCTG
TATTTGCCAGAGAATTGGGAGTTCCTATCGTAATGCATGACTACTTAACA
GGGGGATTCACTGCAAATACTAGTTTGGCTCATTATTGCCGAGATAATGG
TCTACTTCTTCACATCCACCGTGCAATGCACGCAGTTATTGATAGACAGA
AAAATCATGGTATGCACTTTCGTGTACTAGCTAAAGCGTTACGTCTGTCT
GGTGGAGATCATATTCATTCCGGTACCGTANTAGGTAAGCTTGAAGGGGAA
AGAGATATTACTTTAGGCTTTGTTGATTTACTACGTGATGATTATATTGA
AAAAGACAGAAGTCGCGGTATTTATTTCACTCAATCTTGGGTTTCCACAC
CAGGTGTTATACCTGTTGCTTCGGGCGGTATTCACGTTTGGCATATGCCT
GCTCTAACCGAAATCTTCGGGGATGATTCTGTACTACAGTTTGGTGGAGG
AACTTTAGGACACCCTTGGGGGAATGCACCGGGTGCTGTAGCGAATCGAG
TAGCTCTAGAAGCATGTGTACAAGCTCGTAATGAGGGACGTGATCTTGCT
CGCGAGGGTAATGAAATTATTCGCGCGGCTGCTAAATGGAGTCCTGAACT
AGCTGCTGCTTGTGAAATATGGAAGGAAATCAAATTTGAA
>Halimocnemis_villosa
TTGACTTATTATACTCCTGAGTATGAAACCCAAGATACTGATATCWTGGC
AGCATTCCGAGTAAGTCCTCAACCAGGAGTTCCACCCGAAGAAGCAGGGG
CTGCAGTAGCTGCCGAATCTTCTACTGGTACATGGACAACCGTATGGACC
GACGGACTTACTAGTCTTGATCGTTACAAAGGACGATGCTATCACATCGA
GCCTGTTGCTGGAGAAGAAAATCAATATATTTGTTATGTAGCGTATCCCT
TAGACCTTTTTGAAGAAGGTTCTGTTACTAACATGTTTACTTCCATTGTG
GGGAACGTGTTTGGGTTCAAAGCCCTACGTGCTCTACGTTTGGAGGATTT
ACGAATCCCTGTTGCTTATATAAAAACTTTCCAAGGCCCGCCTCACGGTA
TTCAGGTTGAGAGAGATAAATTGAACAAGTACGGTCGTCCCCTGTTGGGA
TGCACTATTAAACCTAAATTGGGGTTATCCGCTAAAAACTATGGTCGAGC
AGTTTATGAATGTCTTCGTGGTGGACTTGATTTTACCAAAGATGATGAAA
ACGTGAACTCCCAACCGTTTATGCGTTGGAGAGATCGTTTCCTATTTTGT
GCCGAAGCTATTTATAAAGCACAGGCCGAAACCGGCGAAATCAAAGGACA
TTACTTGAATGCTACTGCGGGTACATGTGAAGACATGATGAAAAGGGCTG
TTTTTGCCAGAGAATTGGGAGTTCCTATCGTAATGCATGACTACTTAACA
GGTGGATTCACTGCAAATACTAGTTTGGCTCATTATTGCCGAGATAATGG
TCTACTTCTTCACATCCACCGTGCAATGCACGCAGTTATTGATAGACAGA
AGAATCATGGTATGCACTTCCGTGTACTAGCTAAAGCGTTACGTCTGTCT
GGTGGAGATCATGTTCATTCTGGTACTGTAGTAGGTAAACTTGAAGGGGA
AAGAGATATTACTTTAGGCTTTGTTGATTTACTACGTGACGATTATACTG
AAAAAGACCGAAGTCGTGGTGTTTATTTCACTCAATCTTGGGTTTCCACC
CCAGGTGTTCTGCCTGTTGCTTCGGGGGGTATTCACGTTTGGCATATGCC
TGCTTTAACCGAGATTTTTGGGGATGATTCTGTACTACAGTTTGGTGGAG
GAACTTTAGGACACCCTTGGGGAAATGCACCAGGTGCTGTAGCGAATCGA
GTAGCTCTAGAAGCATGTGTACAAGCTCGTAATGAGGGACGTGATCTTGC
GCGCGAGGGTAATACAATTATTCGCGAGGCTAGCAAATGGAGTCCGGAAC
TAGCTGCTGCTTGTGAGATATGGAAGGAAATCAAATTTGAA
>Tecticornia_disarticulata
TTGACTTATTATACTCCTGAGTATGAAACCAAAGATACAGATATCTTGGC
AGCATTTCAAGTAAGTCCTCAACCTGGAGTTCCACCTGAAGAAGCAGGGG
CTGCAGTAGCTGCTGAATCTTCTACTGGTACATGGACAACTGTATGGACC
GACGGACTTACTAGTCTTGATCGTTACAAAGGACGATGCTACCACATCGA
GCCTGTTGCTGGAGAAAAAAATCAATATATTTGTTATGTAGCGTATCCCT
TAAACCTTTTTGAAGAAGGTTCTGTTACTAACATGTTTACTTCCATTGTG
GGTAACGTATTTGGGTTCAAAGCCCTGCGTGCTCTACGTTTGGAGGATTT
GCGAATCCCTGTGGCTTATATAAAAACTTTCCAAGGCCCGCCTCACGGTA
TCCAGGTTGAAAGAGATAAATTGAACAAGTATGGCCGTCCCCTATTGGGA
TGCACTATTAAACCTAAATTGGGGTTATCTGCTAAAAACTATGGTCGAGC
AGTTTATGAATGTCTTCGCGGTGGACTTGATTTTACCAAAGATGATGAAA
ACGTGAATTCACAACCGTTTATGCGTTGGAGAGACCGTTTCCTATTTTGT
GCCGAAGCTCTTTATAAAGCACAGGCCGAAACAGGTGAAATCAAAGGGCA
TTACTTGAATGCTACTGCGGGTACATGTGAAGACATGATGAAAAGGGCTG
TATTTGCCAGAGAATTGGGAGTTCCTATCGTAATGCATGACTACTTAACA
GGTGGATTCACTGCAAATACTAGCTTGGCTCATTATTGCCGAGATAATGG
TTTACTTCTTCACATCCCCCGTGCAATGCACGCAGTTATTGATAGACARA
AGAATCATGGTATGCACTTCCGTGTACTAGCTAAAGCGTTACGTCTGTCT
GGTGGAGATCATATTCATGCTGGTACCGTAGTAGGTAAGCTTGAAGGGGA
AAGAGATATTACTTTAGGCTTTGTTGATTTACTACGTGATGATTATACTG
AAAAAGACCGAAGCCGCGGTATCTATTTCACTCAATCTTGGGTTTCTACC
CCAGGTGTTCTGCCTGTTGCTTCTGGAGGTATTCACGTTTGGCATATGCC
TGCTTTAACCGAGATTTTTGGAGATGATTCTGTACTACAGTTTGGTGGAG
GAACTTTAGGACATCCTTGGGGAAATGCMCCGGGTGCTGTAGCGAATCGA
GTAGCTCTAGAAGCATGTGTACAAGCTCGTAATGAGGGACGTGATCTTGC
TCGCGAGGGTAATACAATTATTCGCGAGGCTAGCAAATGGAGTCCTGAAT
TAGCTGCTGCTTGTGAGATATGGAAGGAAATCAAATTTGAA
>Maireana_brevifolia
TTGACTTATTATACTCCTGAGTATGAAACCAAAGATACTGATATCTTGGC
AGCATTCCGAGTAACTCCTCAGCCTGGAGTTCCACCCGAAGAAGCAGGGG
CTGCGGTAGCTGCCGAATCTTCTACTGGTACATGGACAACCGTATGGACC
GATGGACTTACTAGTCTTGATCGTTACAAAGGACGATGCTATCACATCGA
GCCTGTTGCTGGAGAAGAAAATCAATATATTTGTTATGTAGCGTATCCCT
TAGACCTTTTTGAAGAAGGTTCTGTTACTAACATGTTTACTTCCATTGTG
GGTAACGTATTTGGGTTCAAAGCCCTACGTGCTCTACGTTTGGAGGATTT
GCGAATCCCTGTTGCTTATATAAAAACTTTCCAAGGCCCACCTCACGGTA
TTCAGGTTGAAAGAGATAAATTGAACAAGTACGGTCGTCCCCTATTGGGA
TGCACTATTAAACCTAAATTGGGGTTATCTGCTAAAAACTATGGTCGAGC
AGTTTATGAATGCCTTCGCGGTGGACTTGATTTTACCAAAGATGATGAAA
ACGTTAACTCCCAACCGTTTATGCGTTGGAGAGACCGTTTCCTATTTTGT
GCCGAAGCTCTGTATAAAGCACAGGCCGAAACCGGCGAAATCAAAGGACA
TTACTTGAATGCTACTGCGGGTACATGTGAAGACATGATGAAAAGGGCTG
TATTTGCCAGAGAATTGGGAGTTCCTATCGTAATGCATGACTACTTAACA
GGTGGATTCACTGCAAATACTAGCTTGGCTCATTATTGCCGAGATAATGG
TCTACTTCTTCACATCCACCGTGCAATGCACGCAGTTATTGATAGACAGA
AGAATCATGGTATGCACTTCCGTGTACTAGCTAAAGCGTTACGTCTGTCT
GGTGGAGATCATATTCATGCTGGGACCGTAGTAGGTAAGCTTGAAGGGGA
AAGAGATATTACTTTAGGCTTTGTTGATTTACTACGTGACGATTATACTG
AAAAARACCGAAGTCGCGGTATTTATTTCACTCAATCTTGGGTTTCCACC
CCAGGTGTTCTGCCTGTTGCTTCAGGAGGTATTCATGTTTGGCATATGCC
TGCTTTAACCGAGATCTTTGGAGATGATTCTGTACTACAGTTTGGTGGAG
GAACTTTAGGACACCCTTGGGGAAATGCACCGGGTGCTGTAGCGAATCGA
GTAGCTCTAGAAGCATGTGTACAAGCTCGTAATGAGGGACGTGATCTTGC
TCGCGAGGGTAATGCAATTATTCGCGAGGCTAGTAAATGGAGTCCTGAAC
TAGCTGCTGCTTGTGAGATATGGAAGGAAATCAAATTTGAA
>Camphorosma_monspeliaca
TTGACTTATTATACTCCCGAGTATGAAACCCAAGATACTGATATCTTGGC
AGCATTCCGAGTAAGTCCTCAGCCTGGAGTTCCACCCGAAGAAGCAGGGG
CTGCGGTAGCTGCCGAATCTTCTACTGGTACATGGACAACCGTATGGACC
GATGGACTTACTAGTCTTGATCGTTACAAAGGACGATGCTATCACATCGA
GCCTGTTGCTGGAGAAGAAAATCAATATATTTGTTATGTAGCGTATCCCT
TAGACCTTTTTGAAGAAGGTTCTGTTACTAACATGTTTACTTCCATTGTG
GGTAACGTATTTGGGTTCAAAGCCCTACGTGCTCTACGTTTGGAGGATTT
GCGAATCCCTGTTGCTTATATAAAAACTTTCCAAGGCCCACCTCACGGTA
TTCAGGTTGAAAGAGATAAATTGAATAAGTATGGTCGTCCCCTATTGGGA
TGCACTATTAAACCCAAATTGGGGTTATCTGCTAAAAACTATGGTCGAGC
AGTTTATGAATGTCTTCGCGGTGGACTTGATTTTACCAAAGATGATGAAA
ACGTGAACTCCCAACCGTTTATGCGTTGGAGAGACCGTTTCCTATTTTGT
GCCGAAGCTCTTTATAAAGCACAGGCCGAAACCGGAGAAATCAAAGGACA
TTACTTGAATGCTACTGCGGGTACATGTGAAGACATGATGAAAAGGGCTG
TATTTGCCAGAGAATTGGGAGTTCCTATTGTAATGCATGACTACTTAACA
GGTGGATTCACTGCAAATACTACCTTGTCTCATTATTGCCGAGATAATGG
TCTACTTCTTCACATCCACCGTGCAATGCACGCAGTTATTGATAGACAGA
ANAATCATGGTATGCACTTCCGTGTACTAGCTAAAGCGTTACGTCTGTCTG
GTGGANATCATATTCATTCTGGGACCGTAGTAGGTAAGCTTGAAGGAGAAA
GAGATATTACTTTAGGCTTTGTGGATTTACTACGTGACGATTATACTGAA
AAAGACCGAAGTCGTGGTATTTATTTCACTCAATCTTGGGTTTCCACTCC
AGGTGTTCTGCCTGTTGCTTCAGGAGGTATTCATGTTTGGCATATGCCTG
CTTTAACCGAGATCTTTGGAGATGATTCTGTACTACAGTTTGGTGGAGGA
ACTTTAGGACACCCTTGGGGAAATGCGCCGGGTGCTGTAGCGAATCGAGT
AGCTCTAGAAGCATGTGTACAAGCTCGTAATGAGGGACGTGATCTTGCTC
GCGAGGGCAATACAATTATTCGCGAGGCTAGTAAATGGAGTCCTGAACTA
GCTGCTGCTTGTGAGATATGGAAGGAAATCAAATTTGAA
>Girgensohnia_oppositiflora
TTGACTTATTATACTCCTGAGTATGAAACCAAAGATACTGATATCTTGGC
AGCATTCCGAGTAACTCCTCAACCTGGAGTTCCACCTGAAGAAGCAGGGG
CTGCAGTAGCTGCCGAATCTTCTACTGGTACATGGACAACCGTATGGACC
GACGGACTTACTAGTCTTGATCGTTACAAAGGACGATGCTATCACATCGA
GCCTGTTGCTGGAGAAGAAAATCAATATATTTGTTATGTAGCATATCCCT
TAGACCTTTTTGAAGAAGGTTCTGTTACTAACATGTTTACTTCTATTGTT
GGTAACGTATTTGGGTTCAAAGCCCTACGTGCTCTACGTTTGGAGGATTT
GCGAATCCCTGTTGCTTATATAAAAACTTTCCAAGGCCCACCTCACGGTA
TTCAGGTTGAGAGAGATAAATTAAACAAGTATGGTCGTCCCCTATTGGGA
TGCACTATTAAACCTAAATTGGGGTTATCCGCTAAAAACTATGGTCGAGC
AGTTTATGAATGTCTTCGCGGTGGACTTGATTTTACCAAAGATGATGAAA
ACGTGAACTCCCAACCGTTTATGCGTTGGAGAGACCGTTTCCTATTTTGT
GCCGAAGCTCTTTATAAAGCACAGGCCGAAACCGGCGAAATCAAAGGACA
TTACTTGAATGCTACTGCGGGTACATGTGAAGACATGATGAAAAGGGCTG
TATTTGCGAGAGAATTGGGCGCTCCTATCGTAATGCATGACTACTTAACA
GGTGGATTCACTGCAAATACCAGCTTGGCTCATTATTGCCGAGATAATGG
TCTACTTCTTCACATCCACCGTGCAATGCACGCAGTTATTGATAGACAGA
AAAATCATGGTATGCACTTCCGTGTACTAGCTAAAGCGTTACGTCTGTCT
GGTGGAGATCATATTCATGCTGGTACTGTAGTAGGTAAGCTTGAAGGGGA
AAGAGATATTACTTTAGGTTTTGTTGATTTACTACGTGACGATTATACTG
AAAAAGACCGAAGTCGCGGTATTTATTTCACTCAATCTTGGGTTTCCACC
CCAGGTGTTCTGCCTGTTGCTTCGGGAGGTATTCACGTTTGGCATATGCC
TGCTTTAACCGAAATCTTTGGAGATGATTCTGTACTACAGTTTGGTGGAG
GAACTTTAGGACACCCTTGGGGAAATGCACCGGGTGCTGTAGCGAATCGA
GTAGCTCTAGAAGCATGTGTACAAGCTCGTAATGAGGGACGTGATCTTGC
TCGCGAGGGTAATACAATTATTCGCGAGGCGAGTAAATGGAGTCCTGAAC
TAGCTGCTGCTTGTGAGATATGGAAGGAAATCAAATTTGAA
>Salsola_vermiculata
TTGACTTATTATACTCCTGAGTATGAAACCAAAGATACTGATATCTTGGC
AGCATTCCGAGTAAGTCCTCAACCTGGAGTTCCACCCGAAGAAGCAGGGG
CTGCAGTAGCTGCCGAATCTTCTACTGGTACATGGACAACCGTATGGACC
GACGGACTTACTAGTCTTGATCGTTACAAAGGACGATGCTATCACATCGA
GCCTGTTGCTGGAGAAGAAAATCAATATATTTGTTATGTAGCGTATCCTT
TAGACCTTTTTGAAGAAGGTTCTGTTACTAACATGTTTACTTCCATTGTG
GGTAACGTATTTGGGTTCAAAGCCCTACGTGCTCTACGTTTGGAGGATTT
GCGAATCCCTGTTGCTTATATCAAAACTTTCCAAGGCCCGCCTCACGGTA
TTCAGGTTGAGAGAGATAAATTGAACAAGTATGGTCGTCCCCTATTGGGA
TGCACTATTAAACCTAAATTGGGGTTATCCGCTAAAAACTATGGTCGAGC
ATGTTATGAATGTCTTCGCGGTGGACTTGATTTTACCAAAGATGATGAAA
ACGTGAACTCCCAACCGTTTATGCGTTGGAGAGACCGTTTCCTATTTTGT
GCCAAAGCTATTTATAAAACACATACCNAAACTGGCGAAATCAAAGGACAT
TACTTGAATGCTACTGCGGGTACATGTGAAGACATGATGAAAAGGGCTGT
ATTTGCCAGAGAATTGGGAGTTCCTATCGTAATGCATGACTACTTAACAG
GTGGATTCACTGCAAATACTAGCTTGGCTCATTATTGCCGAGATAATGGT
CTACTTCTTCACATCCACCGTGCAATGCACGCAGTTATTGATAGACAGCA
AAATCATGGTATGCACTTTCGTGTACTATCTAAAGCGTTACGTCTGTCTG
GTGGAGATCATATTCATTCTGGTACCGTACTAGGTAAGCTTGAAGGGGAA
AGAGATATTACTTTAGGCTTTGTTGATTTACTACGTGACGATTATACTGA
AAAAGACCGAAGCCGCGGTATTTATTTCACTCAATCTTGGGTTTCCACCC
CAGGTGTTCTGCCTGTTGCTTCGGGGGGTATTCACGTTTGGCATATGCCT
GCTTTAACCGAGATCTTTGGGGATGATTCTGTACTACAGTTTGGTGGAGG
AACTTTAGGACACCCTTGGGGAAATGCACCGGGTGCTGTAGCGAATCGCG
TAGCTCTAGAAGCATGTGTACAAGCTCGTAATGAGGGACGTGATCTTGCT
CGCGAGGGTAATACAATTATTCGCGAGGCTAGCAAATGGAGTCCTGAACT
AGCTGCTGCTTGTGAGATATGGAAGGAAATCAAATTTGAA
>Bassia_sedoides
TTGACTTATTATACTCCTGAGTATGAAACCCAAGATACTGATATCTTGGC
AGCATTCCGAGTAAGTCCTCAGCCTGGAGTTCCACCCGAAGAAGCAGGGG
CTGCGGTAGCTGCCGAATCTTCTACTGGTACATGGACAACCGTATGGACC
GATGGACTTACTAGTCTTGATCGTTACAAAGGACGATGCTATCACATCGA
GCCTGTTGCTGGAGAAGAAAATCAATATATTTGTTATGTAGCGTATCCTT
TAGACCTTTTTGAAGAAGGTTCTGTTACTAACATGTTTACTTCCATTGTG
GGTAACGTATTTGGGTTCAAAGCCCTACGTGCTCTACGTTTGGAGGATTT
GCGAATCCCTGTTGCTTATATAAAAACTTTCCAAGGCCCACCTCACGGTA
TTCAGGTTGAAAGAGATAAATTGAATAAGTACGGTCGTCCCCTATTGGGA
TGCACTATTAAACCTAAATTGGGGTTATCTGCTAAAAACTATGGTCGAGC
AGTTTATGAATGTCTTCGCGGTGGACTTGATTTTACCAAAGATGATGAAA
ACGTGAACTCCCAACCGTTTATGCGTTGGAGAGACCGTTTCCTATTTTGT
GCCGAAGCTCTTTATAAAGCACAGGCCGAAACCGGCGAAATCAAAGGACA
TTACTTGAATGCTACTGCGGGTACATGTGAAGACATGATGAAAAGGGCTG
TATTTGCCAGAGAATTGGGAGTTCCTATTGTAATGCATGACTACTTAACA
GGTGGATTCACTGCAAATACTACCTTGGCTCATTATTGCCGAGATAATGG
TCTACTTCTTCACATCCACCGTGCAATGCACGCAGTTATTGATAGACAGA
AGAATCATGGTATGCACTTCCGTGTACTAGCTAAAGCGTTACGTCTGTCT
GGTGGAGATCATATTCATGCTGGGACCGTAGTAGGCAAGCTTGAAGGGGA
AAGGGATATTACTTTAGGCTTTGTTGATTTACTACGTGANGATTATACTGA
AAAAGACCGAAGTCGGGGTATTTATTTCACTCAATCTTGGGTTTCCACCC
CAGGTGTTCTGCCTGTTGCTTCAGGAGGTATTCATGTTTGGCATATGCCT
GCTTTAACCGAGATCTTTGGAGATGATTCTGTACTACAGTTTGGTGGAGG
AACTTTAGGACACCCTTGGGGAAATGCGCCGGGTGCTGTAGCGAATCGAG
TAGCTCTAGAAGCATGTGTACAAGCTCGTAATGAGGGACGTGATCTTGCT
CGTGAGGGCAATACAATTATTCGCGAGGCTAGTAAATGGAGTCCTGAACT
AGCTGCTGCTTGTGAGATATGGAAGGAAATCAAATTTGAA
>Pachycornia_triandra
TTGACTTATTATACTCCTGAGTATGAAACCAAAGATACAGATATCTTGGC
AGCATTTCGAGTAACTCCTCAACCTGGAGTTCCACCTGAANAAGCAGGGGC
TGCAGTAGCTGCCGAATCTTCTACTGGTACATGGACAACTGTATGGACCG
ACGGACTTACTAGTCTTGATCGTTACAAAGGACGATGCTACAACATCGAG
CCTGTTGCTGGAGAAGAAAATCAATATATTTGTTATGTAGCGTATCCCTT
AGACCTTTTTGAAGAAGGTTCTGTTACTAACATGTTTACTTCCATTGTGG
GTAACGTATTTGGGTTCAAAGCCCTGCGTGCTCTACGTTTGGAGGATTTG
CGAATCCCTGTGTCTTATATAAAAACTTTCCAAGGCCCGCCTCACGGTAT
CCAGGTTGAAAGAGATAAATTGAACAAGTATGGCCGTCCCCTATTGGGAT
GCACTATTAAACCTAAATTGGGGTTATCTGCTAAAAACTATGGTCGAGCA
GTTTATGAATGTCTTCGCGGTGGACTTGATTTTACCAAAGATGATGAAAA
CGTGAATTCGCAACCGTTTATGCGTTGGAGAGACCGTTTCCTATTTTGTG
CCGAAGCTCTTTATAAAGCACAGGCCGAAACAGGTGAAATCAAAGGGCAT
TACTTGAATGCTACTGCGGGTACATGTGAAGACATGATGAAAAGGGCTGT
ATTTGCCAGAGAATTGGGAGTTCCTATCGTAATGCATGACTACTTAACAG
GTGGATTCACTGCAAATACTAGCTTGGCTCATTATTGCCGAGATAATGGT
TTACTTCTTCACATCCACCGTGCAATGCACGCAGTTATTGATAGACAAAA
GAATCATGGTATGCACTTCCGTGTACTAGCTAAAGCGTTACGTCTGTCTG
GTGGAGATCATATTCATGCTGGTACCGTAGTAGGTAAGCTTGAAGGGGAA
AGAGATATTACTTTAGGCTTTGTTGATTTACTACGTGATGATTATACTGA
AAAAGACCGAAGCCGCGGTATCTATTTCACTCAATCTTGGGTTTCTACCC
CAGGTGTTCTGCCTGTTGCTTCTGGAGGTATTCACGTTTGGCATATGCCT
GCTTTAACCGAGATTTTTGGAGATGATTCTGTACTACAGTTTGGTGGAGG
AACTTTAGGACATCCTTGGGGAAATGCACCGGGTGCTGTAGCGAATCGAG
TAGCTCTAGAAGCATGTGTACAAGCTCGTAATGAGGGACGTGATCTTGCT
CGCGAGGGTAATACAATTATTCGCGAGGCTAGCAAATGGAGTCCTGAATT
AGCTGCTGCTTGTGAGATATGGAAGGAAATCAAATTTGAA
>Halostachys_belangeriana
TTGACTTATTATACTCCTGAGTATGAAACCAAAGATACTGATATCTTGGC
AGCATTTCGAGTAAGTCCTCAACCTGGAGTTCCACCTGAAGAAGCAGGGG
CTGCAGTAGCTGCCGAATCTTCTACTGGTACATGGACAACTGTATGGACC
GACGGACTTACTAGTCTTGATCGTTACAAAGGACGATGCTACCACATCGA
GCCTGTTGCTGGAGAAGAAAATCAATATATTTGTTATGTAGCGTATCCTT
TAGACCTTTTTGAAGAAGGTTCTGTTACTAACATGTTTACTTCCATTGTG
GGTAACGTATTTGGGTTCAAAGCCTTGCGTGCTCTACGTTTGGAGGATTT
GCGAATCCCTGTGTCTTATATAAAAACTTTCCAAGGCCCGCCTCACGGTA
TCCAGGTTGAAAGAGATAAATTGAACAAGTATGGCCGTCCCCTATTGGGA
TGCACTATTAAACCTAAATTGGGGTTATCCGCTAAAAACTATGGTCGAGC
AGTTTATGAATGTCTTCGCGGTGGACTTGATTTTACCAAAGATGATGAAA
ACGTGAATTCACAACCGTTTATGCGTTGGAGAGACCGTTTCCTATTTTGT
GCCGAAGCTATTTATAAAGCACAGGCCGAAACAGGTGAAATCAAAGGACA
TTACTTGAATGCTACTGCGGGGACATGTGAAGACATGATGAAAAGGGCTG
TATTTGCCAGAGAATTGGGAGCTCCTATCGTAATGCATGACTACTTAACA
GGTGGATTCACTGCAAATACTAGCTTGGCTCATTATTGCCGAGATAATGG
TTTACTTCTTCACATCCACCGTGCAATGCACGCAGTTATTGATAGACAAA
AGAATCATGGTATGCACTTCCGTGTACTAGCTAAAGCGTTACGTTTGTCT
GGTGGAGATCATATTCATGCTGGTACCGTAGTAGGTAAGCTTGAAGGGGA
AAGAGATATTACTTTAGGCTTTGTTGATTTACTACGTGATGATTATACTG
AAAAAGACCGAAGCCGCGGTATCTATTTCACTCAATCTTGGGTTTCTACC
CCAGGTGTTCTGCCTGTTGCTTCNGGAGGTATTCACGTTTGGCATATGCCT
GCTTTAACCGAGATTTTTGGAGATGATTCTGTACTACAGTTTGGTGGAGG
AACTTTAGGACACCCTTGGGGAAATGCACCGGGTGCTGTAGCGAATCGAG
TAGCTCTAGAAGCATGTGTACAAGCTCGTAATGAGGGACGTGATCTTGCT
CGCGAGGGTAATACAATTATTCGCGAAGCTAGCAAATGGAGTCCTGAATT
AGCTGCTGCTTGTGAGATATGGAAGGAAATCAAATTTGAA
>Suaeda_crassifolia
TTGACTTATTATACTCCTGAGTATGAAACCCAAGATACTGATATCTTGGC
AGCATTTCGAGTAAGTCCTCAACCAGGAGTTCCACCCGAAGAAGCAGGGG
CTGCAGTAGCTGCCGAATCTTCTACTGGTACATGGACAACTGTATGGACC
GACGGACTTACTAGTCTTGATCGTTACAAAGGGCGATGCTACCACATCGA
GCCTGTTGCTGGAGAAGAAAATCAATATATTTGTTATGTAGCGTATCCCT
TAGACCTTTTTGAAGAAGGTTCTGTTACTAACATGTTTACTTCCATTGTG
GGTAACGTATTTGGGTTCAAAGCTCTGCGTGCTCTACGTTTGGAGGATTT
GCGAATCCCTGTTGCTTATATAAAAACTTTCCAAGGACCACCTCACGGTA
TCCAGGTTGAAAGAGATAAATTGAACAAGTACGGCCGTCCCCTATTGGGA
TGCACTATTAAACCTAAATTGGGGTTATCTGCTAAAAACTATGGTCGAGC
AGTTTATGAATGTCTTCGYGGTGGACTTGATTTTACTAAAGATGATGAAA
ACGTGAATTCACAACCGTTTATGCGTTGGAGAGATCGTTTCCTATTTTGT
GCCGAAGCTCTTTATAAAGCACAGGCCGAAACAGGTGAAATCAAAGGGCA
TTACTTGAATGCTACTGCGGGTACATGCGAAGACATGATGAAAAGGGCTG
TATTTGCCAGAGAATTGGGAGTTCCTATTGTAATGCATGACTACTTAACA
GGTGGATTCACTGCAAATACTACCTTGGCTCATTATTGCCGAGATAATGG
TCTACTTCTTCACATCCACCGTGCAATGCATGCAGTTATTGATAGACAGA
AGAATCATGGTATGCACTTCCGTGTACTAGCTAAAGCGTTACGTCTGTCT
GGTGGAGATCATATTCATGCTGGTACCGTAGTAGGAAAGCTTGAGGGGGA
AAGGGATATTACTTTAGGCTTTGTTGATTTATTACGTGATGATTATACTG
AAAAAGACCGAAGTCTCGGTATTTATTTCACTCAATCTTGGGTTTCCACC
CCAGGTGTTCTGCCTGTTGCTTCAGGAGGTATTCATGTTTGGCATATGCC
GGCTTTAACCGAGATCTTTGGAGATGATTCTGTATTACAGTTTGGTGGAG
GAACTTTAGGACACCCTTGGGGAAATGCACCGGGTGCTGTAGCGAATCGA
GTAGCTCTAGAAGCATGTGTACAAGCTCGTAATGAGGGACGTGATCTTGC
TCGCGAGGGTAATACAATTATTCGCGAGGCTACCAAATGGAGTCCTGAAT
TAGCTGCTGCTTGTGAGATATGGAAGGAAATCAAATTTGAA
>Chenoleoides_tomentosa
TTGACTTATTATACTCCTGAGTATGAAACCCAAGATACTGATATCTTGGC
AGCATTCCGAGTAAGTCCTCAGCCTGGAGTTCCACCCGAAGAAGCGGGGG
CTGCGGTAGCTGCCGAATCTTCTACTGGTACATGGACAACCGTATGGACC
GATGGACTTACTAGTCTTGATCGTTACAAAGGACGATGCTATCACATCGA
GCCTGTTGCTGGAGAAGAAAATCAATATATTTGTTATGTAGCGTATCCCT
TAGACCTTTTTGAAGAAGGTTCTGTTACTAACATGTTTACTTCCATTGTG
GGTAACGTATTTGGGTTCAAAGCCCTACGTGCTCTACGTTTGGAGGATTT
GCGAATCCCTGTTGCTTATATAAAAACTTTCCAAGGCCCACCTCACGGTA
TTCAGGTTGAAAGAGATAAATTGAACAAGTACGGTCGTCCCCTATTGGGA
TGCACTATTAAACCTAAATTGGGGTTATCGGCTAAAAACTATGGTCGAGC
AGTTTATGAATGCCTTCGCGGTGGACTTGATTTTACCAAAGATGATGAAA
ACGTGAACTCCCAACCGTTTATGCGTTGGAGAGATCGTTTCCTATTTTGT
GCCGAAGCTCTTTATAAAGCACAGGCCGAAACCGGCGAAATCAAAGGACA
TTACTTGAATGCTACTGCGGGTACATGTGAAGACATGATGAAAAGGGCTG
TATTTGCCAGAGAATTGGGGGTTCCTATCGTAATGCATGACTACTTAACA
GGTGGATTCACTGCAAATACTACCTTGGCTCATTATTGCCGAGATAATGG
TCTACTTCTTCACATCCACCGTGCAATGCACGCAGTTATTGATAGACAGA
AGAATCATGGTATGCACTTCCGTGTACTAGCTAAAGCGTTACGTCTGTCT
GGCGGAGATCATATTCATGCTGGGACCGTAGTAGGTAAGCTTGAAGGGGA
AAGAGATATTACTTTAGGCTTTGTCGATWTACTACGTGACGATTATACTG
AAAAAGACCGAAGTCGCGGTATTTATTTCACTCAATCTTGGGTTTCCACC
CCAGGTGTTCTGCCTGTTGCTTCAGGAGGTATTCATGTTTGGCATATGCC
GGCTTTAACCGAGATCTTTGGAGATGATTCTGTACTACAGTTTGGTGGAG
GAACTTTAGGACACCCTTGGGGAAATGCACCGGGTGCTGTAGCGAATCGA
GTAGCTCTAGAAGCATGTGTACAAGCTCGTAATGAGGGGCGTGATCTTGC
TCGCGAGGGTAATACAATTATTCGCGAGGCTAGTAAATGGAGTCCTGAAC
TAGCTGCTGCTTGTGAGATATGGAAGGAAATCAAATTTGAA
>Sericostachys_scandens
TTGACTTATTATACTCCGGAGTATGAAACCCTAGATACTGATATCTTGGC
AGCATTCCGAGTAACTCCTCAACCTGGAGTTCCACCCGAAGAAGCAGGGG
CTGCAGTAGCTGCCGAATCTTCTACTGGTACATGGACAACTGTATGGACC
GACGGGCTTACCAGTCTTGATCGTTACAAAGGACGATGCTACCACATCGA
GCCCGTTGCTGGTGAAGAAAATCAATATATTTGTTATGTATCGTATCCTT
TAGACCTTTTTGAAGAAGGTTCTGTTACTAACATGTTTACTTCCATTGTA
GGTAACGTATTTGGGTTTAAAGCCCTGCGTGCTCTACGTTTGGAGGATTT
GCGAATCCCTGTTGCTTATATAAAAACTTTCCAAGGCCCGCCTCACGGTA
TCCAAGTTGAAAGAGATCAATTGAACAAGTATGGTCGTCCCCTATTGGGA
TGCACTATTAAACCTAAATTGGGGTTATCCGCTAAAAACTATGGTCGAGC
ATGTTATGAATGTCTTCGTGGWGGACTTGATTTTACCAAAGATGATGAAA
ACGTGAACTCCCAGCCGTTTATGCGTTGGATAGACCGTTTCGTATTTTGT
GCCGAAGCTCTTTATAAAGCACAGGCCGAAACAGGTGAAATCAAAGGGCA
TTACTTGAATGCTACCGCGGGTACATGCGAAGAAATGATAAAAAGAGCTG
TATTTGCCAGAGAATTGGGAGCTCCTATCGTAATGCATGACTACTTAACA
GGGGGATTCACTGCAAATACTAGTTTGGCTCATTATTGCCGAGATAATGG
TCTACTTCTTCACATCCACCGTGCAATGCACGCAGTTATTGATAGACAGA
AAAATCATGGTATGCACTTTCGTGTACTAGCTAAAGCGTTACGTCTGTCT
GGTGGAGATCATATTCATTCTGGTACCGTAGTAGGTAAGCTTGAAGGGGA
AAGAGATATTACTTTAGGCTTTGTTGATTTACTACGTGATGATTATACTG
AAAAAGACAGAAGTCGCGGTATTTATTTCACTCAATCTTGGGTTTCCACA
CCAGGTGTTATACCTGTTGCTTCAGGAGGTATTCACGTTTGGCATATGCC
TGCTCTAACCGAAATCTTCGGAGATGATTCTGTACTACAGTTTGGTGGAG
GAACTTTAGGACACCCTTGGGGGAATGCACCGGGTGCTGTAGCGAATCGA
GTAGCTCTAGAAGCATGTGTACAAGCTCGTAATGAGGGACGTGATCTTGC
TCGCGAGGGTAATGAAATTATTCGCGCGGCTGCTAAATGGAGTCCTGAAT
TAGCTGCTGCTTGTGAAATATGGAAGGAAATCAAATTTGAA
>Nototrichium_humile
TTGACTTATTATACTCCGGAGTATGAAACCCTAGATACTGATATCTTGGC
AGCATTCCGAGTAACTCCTCAACCTGGAGTTCCACCCGAAGAAGCAGGGG
CGGCAGTAGCTGCCGAATCTTCTACTGGTACATGGACAACTGTATGGACC
GACGGGCTTACCAGTCTTGATCGTTACAAAGGACGATGCTACCACATCGA
GCCTGTTGCTGGCGAANAAAATCAATATATTTGTTATGTAGCGTATCCTTT
AGACCTTTTTGAAGAAGGTTCTGTTACTAACATGTTTACTTCCATTGTAG
GTAACGTATTTGGGTTCAAAGCCCTGCGTGCTCTACGTTTGGAGGATTTG
CGAATCCCTGTTGCTTATATAAAAACTTTCCAAGGCCCGCCTCACGGTAT
CCAAGTTGAAAGAGATAAATTGAACAAGTATGGTCGTCCCCTATTGGGAT
GCACTATTAAACCTAAATTGGGGTTATCCGCTAAAAACTATGGTCGAGCA
TGTTATGAATGTCTTCGTGGTGGACTTGATTTTACCAAAGATGATGAAAA
CGTGAACTCCCAGCCGTTTATGCGTTGGAGAGACCGTTTCGTATTTTGTG
CCGAAGCTCTTTATAAAGCACAGGCCGAAACAGGTGAAATCAAAGGGCAT
TACTTGAATGCTACCGCGGGTACATGCGAAGAAATGATAAAAAGAGCTGT
ATTTGCCAGAGAATTGGGAGCTCCTATCGTAATGCATGACTACTTAACAG
GGGGATTCACTGCAAATACTAGTTTGGCTCATTATTGCCGAGATAATGGT
CTACTTCTTCACATCCACCGTGCAATGCACGCAGTTATTGATAGACAGAA
AAACCATGGTATGCACTTTCGTGTACTAGCTAAAGCGTTACGTCTGTCTG
GTGGAGATCATATTCATTCTGGTACCGTAGTAGGTAAGCTTGAAGGGGAA
AGAGACATTACTTTAGGCTTTGTTGATTTACTACGTGATGATTATACTGA
AAAAGACAGAAGTCGCGGTATTTATTTCACTCAACCTTGGGTTTCCACAC
CAGGTGTTATACCTGTTGCTTCGGGAGGTATTCACGTTTGGCATATGCCT
GCTCTAACCGAAATCTTCGGAGATGATTCTGTACTGCAGTTTGGTGGAGG
AACTTTAGGACACCCTTGGGGGAATGCACCGGNTGCTGTAGCGAATCGAGT
AGCTCTAGAAGCATGTGTACAAGCTCGTAATGAGGGACGTGATCTTGCTC
GCGAGGGTAATGACATTATTCGCGCGGCTGCTAAATGGAGTCCTGAACTA
GCTGCTGCTTGTGAAATATGGAAGGAAATCAAATTTGAA
>Charpentiera_obovata
TTGACTTATTATACTCCTGAGTATGAAACCCTAGATACTGATATCTTGGC
AGCATTCCGAGTAAGTCCTCAACCTGGAGTTCCACCCGAAGAAGCAGGGG
CTGCAGTAGCTGCCGAATCTTCGACTGGTACATGGACAAGTGTATGGACC
GACGGACTTACCAGTCTTGATCGTTACAAAGGACGATGCTACAACATCGA
GCCTGTTGCTGGAGAAGAAAATCAATACATTTGTTTTGTAGCGTATCCTT
TAGACCTTTTTGAAGAAGGTTCTGTTACTAACATGTTTACTTCCATTGTG
GGTAACGTATTTGGTTTCAAAGCCCTGCGTGCTCTACGTTTGGAGGATTT
GCGAATCCCGGTTGCTTATATAAAAACTTTCCAAGGCCCGCCTCACGGTA
TCCAGGTTGAAAGAGATAAATTGAACAAGTATGGTCGTCCCCTATTGGGA
TGCACTATTAAACCGAAATTGGGGTTATCCGCTAAAAACTACGGTCGAGC
AGTTTATGAATGTCTTCGCGGTGGACTTGATTTTACCAAANATGATGAAAA
CGTGAACTGCCANCCGTTTATGCGTTGGAGAGACCGTTTCATATTTTGTGC
CGAAGCTCTTTTTAAAGCACAGACCGAAACAGGTGAAATCAAAGGGCATT
ACTTGAATGCTACCGCGGGTACATGCGAAGAAATGATAAAAAGAGCTGTA
TTTGCCAGAGAATTGGGAGTTCCTATCGTAATGCATGACTACTTAACAGG
GGGATTCACTGCAAATACTAGCTTGGCTCATTATTGCCGAGACAATGGTC
TACTTCTTCACATCCACCGTGCAATGCACGCAGTTATTGATAGACAGAAG
AATCATGGTATGCACTTCCGTGTACTAGCTAAAGCGTTACGTTTGTCTGG
TGGAGATCATATTCATTCTGGTACCGTAGTAGGTAAGCTTGAAGGGGAAA
GGGATATTACTTTAGGCTTTGTTGATTTACTACGTGATGATTATACTGAA
AAAGACAGAAGTCGCGGTATTTATTTCACTCAATCTTGGGTTTCCACACC
TGGTGTTCTGCCTGTTGCTTCAGGGGGTATTCACGTTTGGCATATGCCTG
CTCTAACCGAAATCTTTGGGGATGATTCTGTACTACAGTTTGGTGGAGGA
ACTTTAGGACACCCTTGGGGAAATGCACCGGGTGCTGTAGCGAATCGAGT
AGCTCTAGAAGCATGTGTACAAGCTCGTAATGAGGGGCGTGATCTTGCTC
GCGAGGGTAATACAATTATTCGCGAGGCTGCTAAATGGAGTCCTGAACTA
GCTGCTGCTTGTGAAGTATGGAAGGAAATCAAATTTGAA
>Roycea_divaricata
TTGACTTATTATACTCCTGAGTATGAAACCAAAGATACTGATATCTTGGC
AGCATTCCGAGTAACTCCTCAGCCTGGAGTTCCACCCGAAGAAGCAGGGG
CTGCGGTAGCTGCCGAATCTTCTACTGGTACATGGACAACCGTATGGACC
GATGGACTTACTAGTCTTGATCGTTACAAAGGACGATGCTATAACATCGA
GCCTGTTGCTGGAGAAGAAAATCAATATATTTGTTATGTAGCGTATCCCT
TAGACCTTTTTGAAGAAGGTTCTGTTACTAACATGTTTACTTCCATTGTG
GGTAACGTATTTGGGTTCAAAGCCCTACGTGCTCTACGTTTGGAGGATTT
GCGAATCCCTGTTGCTTATATAAAAACTTTCCAAGGCCCACCTCACGGTA
TTCAGGTTGAAAGAGATAAATTGAACAAGTACGGTCGTCCCCTATTGGGA
TGCACTATTAAACCTAAATTGGGGTTATCTGCTAAAAACTATGGTCGAGC
AGTTTATGAATGTCTTCGCGGTGGACTTGATTTTACCAAAGATGATGAAA
ACGTTAACTCCCAACCGTTTATGCGTTGGAGAGACCGTTTCCTATTTTGT
GCCGAAGCTCTGTATAAAGCACAGGCCGAAACCGGCGAAATCAAAGGACA
TTACTTGAATGCTACTGCGGGTACATGTGAAGACATGATGAAAAGAGCTG
TATTTGCCAGAGAATTGGGAGTTCCTATCGTAATGCATGACTACTTAACA
GGTGGATTCACTGCAAATACTAGCTTGGCTCATTATTGCCGAGATAATGG
TCTACTTCTTCACATCCACCGTGCAATGCACGCAGTTATTGATAGACAGA
AGAATCATGGTATGCACTTCCGTGTACTAGCTAAAGCGTTACGTCTGTCT
GGTGGAGATCATATTCATGCTGGGACCGTAGTAGGTAAGCTTGAAGGGGA
AAGAGATATTACTTTAGGCTTTGTTGATTTACTACGTGACGATTATACTG
AAAAAGACCGAAGTCGCGGTATTTATTTCACTCAATCTTGGGTTTCCACC
CCAGGTGTTCTGCCTGTTGCTTCAGGAGGTATTCATGTTTGGCATATGCC
TGCTTTAACCGAGATCTTTGGAGATGATTCTGTACTACAGTTTGGTGGAG
GAACTTTAGGACACCCTTGGGGAAATGCACCGGGTGCTGTAGCGAATCGA
GTAGCTCTAGAAGCATGTGTACAAGCTCGTAATGAGGGACGTGATCTTGC
TCGCGAGGGTAATGCAATTATTCGCGAGGCTAGTAAATGGAGTCCTGAAC
TAGCTGCTGCTTGTGAGATATGGAAGGAAATCAAATTTGAA
>Sclerostegia_moniliformis
TTGACTTATTATACTCCTGAGTATGAAACCAAAGATACAGATATCTTGGC
AGCATTTCAAGTAAGTCCTCAACCTGGAGTTCCACCTGAAGAAGCAGGGG
CTGCAGTAGCTGCTGAATCTTCTACTGGTACATGGACAACTGTATGGACC
GACGGACTTACTAGTCTTGATCGTTACAAAGGACGATGCTACCACATCGA
GCCTGTTGCTGGAGAAAAAAATCAATATATTTGTTATGTAGCGTATCCCT
TAAACCTTTTTGAAGAAGGTTCTGTTACTAACATGTTTACTTCCATTGTG
GGTAACGTATTTGGGTTCAAAGCCCTGCGTGCTCTACGTTTGGAGGATTT
GCGAATCCCTGTGTCTTATATAAAAACTTTCCAAGGCCCGCCTCACGGTA
TCCAGGTTGAAAGAGATAAATTGAACAAGTATGGCCGTCCCCTATTGGGA
TGCACTATTAAACCTAAATTGGGGTTATCTGCTAAAAACTATGGTCGAGC
AGTTTATGAATGTCTTCGCGGTGGACTTGATTTTACCAAAGATGATGAAA
ACGTGNATTCACAACCGTTTATGCGTTGGAGAGACCGTTTCCTATTTTGTG
CCGAAGCTCTTTATAAAGCACAGGCCGAAACAGGTGAAATCAAAGGGCAT
TACTTGAATGCTACTGCGGGTACATGTGAAGACATGATGAAAAGGGCTGT
ATTTGCCAGAGAATTGGGAGTTCCTATCGTAATGCATGACTACTTAACAG
GTGGATTCACTGCAAATACTAGCTTGGCTCATTATTGCCGAGATAATGGT
TTACTTCTTCACATCCACCGTGCAATGCACGCAGTTATTGATAGACARAA
GAATCATGGTATGCACTTCCGTGTACTAGCTAAAGCGTTACGTCTGTCTG
GTGGAGATCATATTCATGCTGGTACCGTAGTAGGTAAGCTTGAAGGGGAA
AGAGATATTACTTTAGGCTTTGTTGATTTACTACGTGATGATTATACTGA
AAAAGACCGAAGCCGCGGTATCTATTTCACTCAATCTTGGGTTTCTACCC
CAGGTGTTCTGCCTGTTGCTTCTGGAGGTATTCACGTTTGGCATATGCCG
GCTTTAACCGAGATTTTTGGAGATGATTCTGTACTACAGTTTGGTGGAGG
AACTTTAGGACATCCTTGGGGAAATGCMCCGGGTGCTGTAGCGAATCGAG
TAGCTCTAGAAGCATGTGTACAAGCTCGTAATGAAGGACGTGATCTTGCT
CGCGAGGGTAATACAATTATTCGCGAGGCTAGCAAATGGAGTCCTGAATT
AGCTGCTGCTTGTGAGATATGGAAGGAAATCAAATTTGAA
>Sclerolaena_obliquicuspis
TTGACTTATTATACTCCTGAGTATGAAACCAAAGATACTGATATCTTGGC
AGCATTCCGAGTAACTCCTCAGCCTGGAGTTCCACCCGAAGAAGCAGGGG
CTGCGGTAGCTGCCGAATCTTCTACTGGTACATGGACAACCGTATGGACC
GATGGACTTACTAGTCTTGATCGTTACAAAGGACGATGCTATAACATCGA
GCCTGTTGCTGGAGAAGAAAATCAATATATTTGTTATGTAGCGTATCCCT
TAGACCTTTTTGAAGAAGGTTCTGTTACTAACATGTTTACTTCCATTGTG
GGTAACGTATTTGGGTTCAAAGCCCTACGTGCTCTACGTTTGGAGGATTT
GCGAATCCCTGTTGCTTATATAAAAACTTTCCAAGGCCCACCTCACGGTA
TTCAGGTTGAAAGAGATAAATTGAACAAGTATGGTCGTCCCCTATTGGGA
TGCACTATTAAACCTAAATTGGGGTTATCTGCTAAAAACTATGGTCGAGC
AGTTTATGAATGTCTTCGCGGTGGACTTGATTTTACCAAAGATGATGAAA
ACGTTAACTCCCAACCGTTTATGCGTTGGAGAGACCGTTTCCTATTTTGT
GCCGAAGCTCTGTATAAAGCACAGGCCGAAACCGGCGAAATCAAAGGACA
TTACTTGAATGCTACTGCGGGTACATGTGAAGACATGATGAAAAGGGCTG
TATTTGCCAGAGAATTGGGAGTTCCTATCGTAATGCATGACTACTTAACA
GGTGGATTCACTGCAAATACTAGCTTGGCTCATTATTGCCGAGATAATGG
TCTACTTCTTCACATCCACCGTGCAATGCACGCAGTTATTGATAGACAGA
AGAATCATGGTATGCACTTCCGTGTACTAGCTAAAGCGTTACGTCTGTCT
GGTGGAGATCATATTCATGCTGGGACCGTAGTAGGTAAGCTTGAAGGGGA
AAGAGATATTACTTTAGGCTTTGTTGATTTACTACGTGACGATTATACTG
AAAAAGACCGAAGTCGCGGTATTTATTTCACTCAATCTTGGGTTTCCACC
CCAGGTGTTCTGCCTGTTGCTTCAGGAGGTATTCATGTTTGGCATATGCC
TGCTTTAACCGAGATCTTTGGAGATGATTCTGTACTACAGTTTGGTGGAG
GAACTTTAGGACACCCTTGGGGAAATGCACCGGGTGCTGTAGCGAATCGA
GTAGCTCTAGAAGCATGTGTACAAGCTCGTAATGAGGGACGTGATTTTGC
TCGCGAGGGTAATGCAATTATTCGCGAGGMTAGTAAATGGAGTCCTGAAC
TAGCTTCTGCTTGTGAGATATGGAAGGAAATCAAATTTGAA
>Bassia_prostrata
TTGACTTATTATACTCCTGAGTATGAAACCCAAGATACGGATATCTTGGC
AGCATTCCGAGTAAGTCCTCAGCCTGGAGTTCCACCCGAAGAAGCAGGGG
CTGCGGTAGCTGCCGAATCTTCTACTGGTACATGGACAACCGTATGGACC
GATGGACTTACTAGTCTTGATCGTTACAAAGGACGATGCTATCACATCGA
GCCTGTTGCTGGAGAAGAAAATCAATATATTTGTTATGTAGCGTATCCCT
TAGACCTTTTTGAAGAAGGTTCTGTTACTAACATGTTTACTTCCATTGTG
GGTAACGTATTTGGGTTCAAAGCCCTACGTGCTCTACGTTTGGAGGATTT
GCGAATCCCTGTTGCTTATATAAAAACTTTCCAAGGCCCACCTCACGGTA
TTCAGGTTGAAAGAGATAAATTGAACAAGTATGGTCGTCCCCTATTGGGA
TGTACTATTAAACCCAAATTGGGGTTATCGGCTAAAAACTATGGTCGAGC
AGTTTATGAATGCCTTCGCGGTGGACTTGATTTTACCAAAGATGATGAAA
ACGTGAACTCCCAACCGTTTATGCGTTGGAGAGACCGTTTCCTATTTTGT
GCCGAAGCTCTTTATAAAGCACAGGCCGAAACCGGCGAAATCAAAGGACA
TTACTTGAATGCTACTGCGGGTACATGTGAAGACATGATGAAAAGGGCTG
TATTTGCCAGAGAATTGGGRGCTCCTATCGTAATGCATGACTACTTAACA
GGTGGATTCACTGCAAATACCACCTTGGCTCATTATTGCCGAGATAATGG
TCTACTTCTTCACATCCACCGCGCAATGCACGCAGTTATTGATAGACAGA
AAAATCATGGTATGCACTTCCGTGTACTAGCTAAAGCGTTACGTCTGTCT
GGCGGAGATCATATTCATGCTGGYACTGTAGTAGGTAAGCTTGAAGGGGA
AAGAGATATTACTTTAGGCTTTGTTGATTTACTACGTGACGATTATACTG
AAAAAGACCGAAGTCGCGGTATTTATTTCACTCAATCTTGGGTTTCCACC
CCAGGTGTTCTGCCTGTTGCTTCAGGAGGTATTCATGTTTGGCATATGCC
GGCTTTAACCGAGATCTTTGGAGATGATTCTGTACTACAGTTTGGCGGAG
GAACTTTAGGACACCCTTGGGGAAATGCACCGGGTGCTGTAGCGAATCGA
GTAGCTCTAGAAGCATGTGTACAAGCTCGTAATGAGGGGCGTGATCTTGC
TCGAGAGGGTAATACAATTATTCGCGAGGCTAGTAAATGGAGTCCTGAAC
TAGCTGCTGCTTGTGAGATATGGAAGGAAATCAAATTTGAA
>Kochia_americana
TTGACTTATTATACTCCTGAGTATGAAACCAAAGATACTGATATCTTGGC
AGCATTTCGAGTAACTCCTCAGCCTGGAGTTCCGCCCGAAGAAGCAGGGG
CTGCGGTAGCTGCCGAATCTTCTACTGGTACATGGACAACCGTATGGACC
GATGGACTTACTAGTCTTGATCGTTACAAAGGACGATGCTATCACATCGA
GCCTGTTGCTGGAGAAGAAAATCAATATATTTGTTATGTAGCGTATCCCT
TAAACCTTTTTGAAGAAGGTTCTGTTACTAACATGTTTACTTCCATTGTG
GGTAACGTATTTGGGTTCAAAGCCCTACGTGCTCTACGTTTGGAGGATTT
GCGAATCCCTGTTGCTTATATAAAAACTTTCCAAGGCCCACCTCACGGTA
TTCAGGTTGAAAGAGATAAATTGAACAAGTACGGTCGTCCCTTATTGGGA
TGCACTATTAAACCTAAATTGGGGTTATCTGCTAAAAACTATGGTCGAGC
AGTTTATGAATGTCTTCGCGGTGGACTTGATTTTACCAAAGATGATGAAA
ACGTGAACTCCCAACCGTTTATGCGTTGGAGAGACCGTTTCCTATTTTGT
GCCGAAGCTCTTTATAAAGCACAGGCCGAAACCGGCGAAATCAAAGGACA
TTACTTGAATGCTACTGCGGGTACATGTGAAGACATGACGAAAAGGGCTG
TATTTGCCACAGAATTGGCAGTTCCTATCGTAATGCATGACTACTTAACA
GGTGGATTCACTGCAAATACTAGCTTGGCTCATTATTGCCGAGATAATGG
TCTACTTCTTCACATCCACCGCGCAATGCACGCAGTTATTGATAGACAGA
AGAATCATGGTATGCACTTCCGTGTACTAGCTAAAGCGTTACGTCTGTCT
GGTGGAGATCATATTCRTGCTGGGACCGTAGTAGGTAAGCTTGAAGGGGA
AAGAGATATTACTTTAGGCTTTGTTGATTTACTACGTGATGATTATACTG
AAAAAGACCGAAGTCGCGGTATTTATTTCACTCAATCTTGGGTTTCCACC
CCAGGTGTTCTGCCTGTTGCTTCAGGAGGTATTCATGTTTGGCATATGCC
TGCTTTAACCGAGATCTTTGGGGATGATTCTGTACTACAGTTTGGTGGAG
GAACTTTAGGACACCCTTGGGGAAATGCACCGGGTGCTGTAGCGAATCGA
GTAGCTCTAGAAGCATGTGTACAAGCTCGTAATGAGGGACGTGATCTTGC
TCGCGAGGGTAATACAATTATTCGCGAGGCTAGTAAATGGAGTCCTGAAC
TAGCTGCTGCTTGTGAGATATGGAAGGAAATCAAATTTGAA
>Ceratocarpus_arenarius
TTGACTTATTATACTCCTGAGTATGAAACCCTAGATACTGATATCTTGGC
AGCATTCCGAGTAAGTCCTCAACCTGGCGTTCCACCTGAAGAAGCGGGGG
CTGCCGTAGCTGCTGAATCTTCTACTGGTACATGGACAACTGTATGGACT
GACGGACTTACCAGTCTTGATCGTTACAAAGGACGATGCTACCACATCGA
GCCTGTTGCGGGAGAAGAAAATCAATATATTTGTTATGTAGCGTATCCCT
TAGACCTTTTTGAAGAAGGTTCTGTTACTAACATGTTTACTTCCATTGTG
GGTAACGTATTTGGGTTCAAAGCCCTACGTGCTCTACGTTTGGAGGATTT
ACGAATCCCTGTTGCTTATATCAAAACTTTCCAAGGCCCGCCTCACGGTA
TCCAAGTTGAGAGAGATAAATTGAACAAGTATGGTCGTCCCCTATTGGGA
TGCACCATTAAACCTAAATTGGGGTTATCCGCTAAAAACTACGGTCGAGC
TGTTTATGAAGTTCTTCGCGGTGGACTTGATTTTACCAAAGATGATGAAA
ATGTGAACTCCCAACCATTTATGCGTTGGAGAGATCGTTTCCTATTTTGT
GCCGAAGCTCTTTATAAAGCACAATCTGAAACAGGTGAAATCAAAGGGCA
TTACTTGAATGCTACTGCGGGTACATGTGAAGAAATGATAAAAAGGGCTG
TATTTGCCAGAGAATTGGGAGTTCCTATCGTAATGCACGACTACTTAACA
GGGGGATTCACTGCAAATACTAGCTTGGCTCATTATTGCCGAGATAATGG
TCTACTTCTTCACATCCACCGTGCAATGCATGCCGTTATTGATAGGCAGA
AAAATCATGGTATGCACTTCCGTGTACTAGCTAAAGCGTTACGTCTRTCT
GGTGGAGATCATATCCACTCAGGTACCGTAGTAGGTAAGCTTGAAGGGGA
AAGAGATATTACTTTAGGCTTTGTTGATTTACTACGTGATGATTATATTG
AAAAAGACCGAAGTCGCGGTATTTATTTCACTCAACCTTGGGTTTCCACA
CCGGGTGTTCTACCCGTTGCTTCAGGTGGTATTCACGTTTGGCATATGCC
TGCTCTAACCGAAATCTTTGGGGATGATTCTGTACTACAGTTTGGTGGAG
GAACTTTAGGACACCCTTGGGGGAATGCACCGGGTGCTGTAGCGAATCGA
GTAGCTCTAGAAGCATGTGTACAAGCTCGTAATGAGGGACGTGATCTTGC
TACCGAAGGGAATACAATTATTCGCGAGGCTAGCAAATGGAGTCCTGAAC
TAGCTGCTGCTTGTGAGGTTTGGAAGGCAATCAAATTTGAA
>Salicornia_dolichostachya
TTGACTTATTATACTCCTGAGTATGAAACCAAAGATACAGATATCTTGGC
CGCATTTCGAGTAAGTCCTCAACCTGGAGTTCCGCCTGAAGAAGCAGGGG
CTGCAGTAGCTGCCGAATCTTCTACTGGTACATGGACAACTGTATGGACC
GACGGACTTACTAGTCTTGATCGTTACAAAGGACGATGCTACCACATCGA
GCCTGTTGCTGGAGAAGAAAATCAATATATTTGTTATGTAGCGTATCCCT
TAGACCTTTTTGAAGAAGGTTCTGTTACTAACATGTTTACTTCCATTGTG
GGTAACGTATTTGGGTTCAAAGCCCTGCGTGCTCTACGTTTGGAGGATTT
GCGAATCCCTGTGTCTTATATAAAAACTTTCCAAGGCCCACCTCACGGTA
TCCAGGTTGAAAGAGATAAATTGAACAAGTATGGCCGTCCCCTATTGGGA
TGCACTATTAAACCTAAATTGGGGTTATCTGCTAAAAACTATGGTCGAGC
AGTTTATGAATGTCTTCGCGGTGGACTTGATTTTACCAAAATTGATGAAA
ACGTTAACTCCCAACCGTTTATGCGTTGGAGAGACCGTTTCCTATTTTGT
GCCGAAGCTCTGTATAAAGCACAGGCCGAAACCGGCGAAATCAAAGGACA
TTACTTGAATGCTACTGCGGGTACATGTGAAGACATGATGAAAAGGGCTG
TATTTGCCAGAGAATTGGGAGTTCCTATCGTAATGCATGACTACTTAACA
GGTGGATTCACTGCAAATACTACCTTGGCTCATTATTGCCGAGATAATGG
TCTACTTCTTCACATCCACCGTGCAATGCACGCAGTTATTGATAGACAGA
AGAATCATGGTATGCACTTCCGTGTACTAGCTAAAGCGTTACGTCTGTCT
GGTGGAGATCATATTCATGCTGGKACCGTAGTAGGTAAGCTTGAAGGGGA
AAGRGATATTACTTTAGGCTTTGTTGATTTATTACGTGATGATTATACTG
AAAAAGACCGAAGCCGCGGTATCTATTTCNCTCAATCTTGGGTTTCTACCC
CAGGTGTTCTGCCTGTTGCTTCGGGAGGTATTCACGTTTGGCATATGCCT
GCTTTAACCGAGATTTTTGGAGATGATTCTGTACTACAGTTTGGTGGAGG
AACTTTAGGACATCCTTGGGGAAATGCACCGGGTGCTGTAGCGAATCGAG
TAGCTCTAGAAGCATGTGTACAAGCCCGTAATGAGGGACGTGATCTTGCT
CGCGAGGGTAATACAATTATTCGCGAGGCTAGCAAATGGAGTTCTGAATT
AGCTGCTGCTTGTGAGATATGGTTGGAAATCAAATTTGAA
>Ofaiston_monandrum
TTGACTTATTATACTCCTGAGTATGAAACCAAAGATACTGATATCTTGGC
AGCATTCCGAGTAACTCCTCAACCTGGAGTTCCACCCGAAGAAGCGGGGG
CTGCAGTAGCTGCCGAATCTTCTACTGGTACATGGACAACCGTATGGACC
GACGGACTTACTAGTCTTGATCGTTACAAAGGACGATGCTATCACATCGA
GCCTGTTGCTGGAGAAGAAAATCAATATATTTGTTATGTAGCGTATCCCT
TAGACCTTTTTGAAGAAGGTTCTGTTACTAACATGTTTACTTCCATTGTG
GGTAACGTATTTGGGTTCAAAGCCCTACGTGCTCTACGTTTGGAGGATTT
GCGAATCCCTGTTGCTTATATAAAAACTTTCCAAGGCCCACCTCATGGTA
TTCAGGTTGAGAGAGATAAATTGAACAAGTATGGTCGTCCCCTATTAGGA
TGCACTATTAAACCTAAATTGGGATTATCCGCTAAAAACTACGGTCGAGC
AGTTTATGAATGTCTTCGCGGTGGACTTGATTTTACCAAAGATGATGAAA
ACGTGAACTCCCAACCGTTTATGCGTTGGAGAGACCGTTTTCTATTTTGT
GCCGAAGCTCTTTATAAAGCACAGGCCGAAACCGGTGAAATCAAAGGACA
TTACTTGAATGCTACTGCGGGTACATGTGAAGACATGATGAAAAGGGCTG
TATTTGCGAGAGAATTGGGAGCTCCTATCGTAATGCATGACTACTTAACA
GGTGGATTCACTGCAAATACCAGCTTGGCTCATTATTGCCGAGATAATGG
TCTACTTCTTCACATCCACCGCGCAATGCACGCAGTTATTGATAGACAGA
AAAATCATGGTATGCACTTCCGTGTACTAGCTAAAGCGTTACGTCTGTCT
GGTGGAGATCATATTCATGCTGGTACTGTAGTAGGTAAGCTTGAAGGGGA
AAGAGATATTACTTTAGGTTTTGTTGATWTACTACGTGACGATTATACTG
AAAAAGACCGAAGTCGCGGTATTTATTTAACTCAATCTTGGGTTTCCACT
CCAGGTGTTCTGCCTGTTGCTTCGGGGGGTATTCACGTTTGGCATATGCC
TGCTTTAACCGAGATCTTTGGGGATGATTCTGTACTACAGTTTGGTGGAG
GAACTTTAAGACACCCTTGGGGAAATGCACCGGGTGCTGTAGCGAATCGA
GTAGCTCTAGAAGCATGTGTACAAGCTCGTAATGAGGGACGTGATCTTGC
TCGCGAGGGTAATACAATTATTCGCAAGGCTAGTAAATGGAGTCCTGAAC
TACCTGCTGCTTGTGAGATATGGAAGGAAATCAAATTTGAA
>Gomphrena_elegans
TTGACTTATTATACTCCGGAGTATGAAACCCTAGATACTGATATCTTGGC
AGCATTCCGAGTAACTCCTCAGCCTGGAGTTCCACCTGAAGAAGCAGGGG
CTGCAGTAGCTGCCGAATCTTCTACTGGTACATGGACAACTGTATGGACC
GACGGGCTTACCAGTCTTGATCGTTACAAAGGACGCTGCTACCATATCGA
GCCCGTTGCTGGTGAAGAAAATCAATATATTTGTTATGTAGCGTATCCTT
TAGACCTTTTTGAAGAAGGTTCTGTTACTAACATGTTTACTTCCATTGTA
GGTAACGTATTTGGGTTCAAAGCTCTGCGTGCTCTACGTTTGGAGGATTT
GCGAATCCCTGTTGCTTATATAAAAACTTTCCAAGGCCCGCCTCACGGTA
TCCAAGTTGAAAGAGATAAATTGAACAAGTACGGTCGTCCGCTATTAGGG
TGCACTATTAAACCGAAATTGGGGTTATCCGCTAAAAACTATGGTCGAGC
ATGTTATGAATGTCTTCGTGGTGGACTTGATTTTACCAAAGATGATGAAA
ACGTGAACTCCCAGCCCTTTATGCGTTGGAGAGACCGTTTCGTATTTTGT
GCCGAAGCTCTTTATAAAGCACAGGCCGAAACAGGTGAAATCAAAGGGCA
TTACTTGAATGCTACCGCGGGTACATGCGAAGAAATGATAAAACGAGCTG
TATTTGCCAGAGAATTGGGAGTTCCTATCGTAATGCATGACTACTTAACA
GGGGGATTCACTGCAAATACTAGTTTGGCTCATTATTGCCGAGATAATGG
TCTACTTCTTCACATCCACCGTGCAATGCACGCAGTTATTNATAGACAGAA
NAATCATGGTATGCACTTCCGTGTACTAGCTAAAGCGTTACGTCTGTCTGG
TGGAGATCATATTCATTCTGGTACCGTAGTAGGTAAGCTTGAAGGGGAAA
GAGATATTACTTTAGGCTTTGTTGATTTACTACGTGATGATTATACTGAA
AAAGACAGAAGTCGCGGTATTTATTTCACTCAATCTTGGGTTTCCACACC
AGGTGTTATACCTGTTGCTTCGGGAGGTATTCACGTTTGGCATATGCCTG
CTCTAACCGAAATCTTCGGAGATGATTCTGTACTACAGTTTGGTGGCGGA
ACTTTAGGACACCCTTGGGGGAATGCACCAGGTGCTGTAGCGAATCGAGT
AGCTTTAGAAGCATGTGTACAAGCTCGTAATGAGGGACGTGATCTTGCTC
GCGAGGGTAATGAAATTATTCGCGCGGCTGCTAAATGGAGTCCTGAACTA
GCTGCTGCTTGTGAAATATGGAAGGAAATCAAATTTGAA
>Amaranthus_blitum
TTGACTTATTATACTCCTGAGTATGAAACCCTAGATACTGATATCTTGGC
AGCATTCCGAGTAAGTCCTCAACCTGGAGTTCCACCTGAAGAAGCGGGGG
CTGCAGTAGCTGCCGAATCTTCTACTGGTACATGGACAAGTGTATGGACC
GACGGACTTACCAATCTTGATCGTTACAAAGGACGATGCTACAACATCGA
GCCCGTTGCTGGAGAAGAAAATCAATATATTTGTTATGTAGCGTATCCTT
TAGACCTTTTTGAAGAAGGTTCTGTTACTAACATGTTTACTTCCATTGTG
GGTAACGTATTTGGGTTCAAAGCTTTGCGTGCTCTACGTTTGGAAGATTT
GCGAATCCCTGTTGCTTATGTCAAAACTTTCCAAGGCCCGCCTCACGGTA
TCCAGGTTGAAAGAGATAAATTGAACAAGTACGGTCGTCCCCTATTGGGA
TGCACTATTAAACCAAAATTGGGGTTATCCGCTAAAAACTATGGTCGAGC
ATGTTATGAATGTCTTCGTGGTGGACTTGATTTTACCAAAGATGATGAAA
ACGTGAATTCCCAGCCGTTCATGCGTTGGAGAGACCGTTTCCTATTTTGT
GCCGAAGCTATTTATAAATCACAAGCCGAAACAGGTGAAATCAAAGGGCA
TTATTTGAATGCTACCGCAGGTACTTGCGAAGAAATGATAAAAAGAGCTG
TATTTGCTAGAGAGTTGGGAGTTCCAATCGTAATGCATGACTACTTAACA
GGTGGATTCACTGCAAATACTAGCTTGTCTCAGTATTGCCGAGACAATGG
TCTACTTCTTCACATCCACCGTGCAATGCACGCAGTTATTGATAGACAGA
AGAATCATGGTATGCACTTCCGTGTACTAGCTAAAGCGTTACGTCTGTCT
GGTGGAGACCATATTCATTCTGGTACCGTAGTAGGTAAGCTTGAAGGGGA
AAGAGATATTACTTTAGGCTTTGTTGATTTACTACGTGATGATTATACTG
AAAAAGACAGAAGTCGCGGTATCTTTTTCACTCAATCTTGGGTTTCCACA
CCTGGTGTTCTTCCTGTTGCTTCAGGAGGTATTCACGTTTGGCATATGCC
TGCTCTAACCGAAATCTTCGGGGATGATTCTGTACTACAGTTTGGTGGAG
GAACTTTAGGACACCCTTGGGGGAATGCACCGGGTGCTGTAGCGAATCGA
GTAGCTCTAGAAGCATGTGTACAAGCTCGTAATGAGGGACGTGACCTTGC
TCGCGAGGGTAATACAATTATTCGTGAAGCTGCTAAATGGAGTCCTGAAC
TAGCTGCTGCTTGTGAAGTATGGAAGGAAATCAAATTTGAA
>Guilleminea_densa
TTGACTTATTATACTCCGGAGTATGAAACCCTAGATACTGATATCTTGGC
AGCATTCCGAGTAACTCCTCAACCTGGAGTTCCACCCGAAGAAGCAGGGG
CTGCAGTAGCTGCCGAATCTTCTACTGGTACATGGACAACTGTATGGACC
GACGGGCTTACCAATCTTGATCGTTACAAAGGACGATGCTATCATATCGA
GCCTGTTGCTGGTGAAGAAAAACAATATATTTGTTATGTAGCGTATCCTT
TAGACCTTTTTGAAGAAGGTTCTGTTACTAACATGTTCACTTCCATTGTA
GGTAACGTATTTGGGTTCAAAGCCCTTCGTGCTCTACGTTTGGAGGATTT
GCGAATCCCTGTTGCTTATATAAAAACTTTCCAAGGCCCACCTCATGGTA
TCCAAGTTGAAAGAGATAAATTGAACAAGTATGGCCGTCCTCTATTAGGG
TGCACTATTAAACCGAAATTGGGGTTATCCGCTAAAAACTATGGTCGAGC
ATGTTATGAATGTCTTCGTGGTGGACTTGATTTTACCAAAGATGATGAAA
ACGTGAACTCCCAGCCCTTTATGCGTTGGAGAGACCGTTTCGTATTTTGT
GCCGAAGCTCTTTATAAAGCACAGGCCGAAACCGGTGAAATCAAAGGGCA
TTACTTGAATGCTACCGCGGGTACATGCGAAGAAATGATAAAACGAGCTG
TATTTGCCAGAGAATTGGGAGTTCCTATCGTAATGCATGACTACTTAACA
GGGGGATTCACTGCAAATACTACTTTGTCTCATTATTGCCGAGATAATGG
TTTACTTCTTCACATCCACCGTGCAATGCACGCAGTTATTGATAGACAGA
AAAATCATGGTATGCACTTCCGTGTACTAGCTAAAGCATTACGTCTGTCT
GGTGGAGATCATATTCATTCTGGTACCGTAGTAGGTAAGCTTGAAGGGGA
AAGAGANATTACTTTAGGCTTTGTTGATTTACTGCGTGATGATTATACTGA
AAAAGACAGAAGTCGTGGTATTTATTTCACTCAATCTTGGGCTTCCACAC
CAGGTGTTATACCTGTTGCTTCGGGAGGTATTCACGTTTGGCATATGCCT
GCTCTAACCGAAATCTTCGGAGATGATTCTGTACTACAGTTTGGTGGAGG
AACTTTAGGACACCCTTGGGGGAATGCACCGGGTGCTGTAGCGAATCGAG
TAGCTTTAGAAGCATGTGTACAAGCTCGTAATGAGGGACGTGATCTTGCT
CGCGAGGGTAATGAAATTATTCGCGCGGCTGCTAAATGGAGTCCTGAACT
AGCTGCTGCTTGTGAAATATGGAAGGAAATCAAATTTGAA
>Tidestromia_lanuginosa
TTGACTTATTATACTCCGGAGTATGAAACCCTAGATACTGATATCTTGGC
AGCATTCCGAGTAACTCCTCAACCTGGAGTTCCACCTGAAGAAGCAGGGG
CTGCAGTAGCAGCTGAATCTTCTACTGGTACATGGACAACTGTATGGACC
GATGGGCTTACCAATCTTGATCGTTACAAAGGCCGATGCTACCATATCGA
GCCCGTTGCTGGTGAAGAAAATCAATATATTTGTTATGTAGCGTATCCTT
TAGATCTTTTTGAAGAAGGTTCTGTTACTAACATGTTTACTTCCATTGTA
GGTAACGTATTTGGGTTCAAAGCCCTGCGTGCTCTACGTTTGGAGGATTT
GCGAATCCCTGTTGCTTATGTAAAAACTTTCCAAGGCCCGCCTCACGGTA
TCCAGGTTGAAAGAGACAAATTGAACAAGTATGGCCGTCCCCTATTGGGA
TGCACTATTAAACCGAAATTGGGGTTATCTGCTAAAAACTATGGTCGAGC
ATGTTATGAATGTCTTCGTGGTGGACTTGATTTTACCAAAGATGATGAAA
ACGTGAACTCCCAGCCCTTTATGCGTTGGAGAGACCGTTTCGTATTTTGT
GCCGAAGCTATTTATAAAGCACAGGCTGAAACAGGTGAAATCAAAGGACA
TTACTTGAATGCTACCGCGGGTACATGCGAAGAAATGATAAAAAGAGCTG
TATTTGCTAGAGAATTGGGAGTTCCTATCGTAATGCATGACTACTTAACA
GGGGGATTCACTGCAAATACTAGTTTGTCTCATTATTGCCGAGATAATGG
TCTACTTCTTCACATCCACCGTGCAATGCACGCAGTTATTGATAGACAGA
AAAATCATGGTATGCACTTCCGTGTACTAGCTAAAGCGTTACGTCTGTCT
GGTGGAGATCATATTCACTCTGGTACCGTAGTAGGTAAGCTTGAAGGGGA
AAGAGANATTACTTTAGGCTTTGTTGACTTACTACGTGATGATTATACTGA
AAAAGACAGAAGTCGTGGTATTTATTTCACTCAATCTTGGGTTTCCACAC
CAGGTGTTATACCTGTTGCTTCAGGAGGTATTCACGTTTGGCATATGCCT
GCTCTAACCGAAATCTTCGGAGATGATTCTGTACTACAGTTTGGTGGAGG
AACTTTAGGACACCCTTGGGGGAATGCACCGGGTGCTGTAGCGAATCGAG
TAGCTTTAGAAGCATGTGTACAAGCTCGTAATGAGGGACGTGATCTTGCT
CGTGAGGGTAATGAAATTATTCGCGCGGCTGCTAAATGGAGTCCTGAACT
AGCTGCTGCTTGTGAAATCTGGAAAGAAATCAAATTTGAA
>Polycnemum_perenne
TTGACTTATTATACTCCTGAGTATGAAACCTTAGATACTGATATCTTGGC
AGCATTCCGAGTAACTCCTCAACCTGGAGTTCCACCTGAAGAAGCAGGGG
CTGCAGTAGCTGCCGAATCTTCTACTGGTACATGGACAACTGTATGGACC
GACGGACTTACCAGTCTTGATCGTTACAAAGGACGATGCTACCACATCGA
GCCCGTTGCTGGAGAAGAAAATCAATATATTTGTTATGTAGCGTATCCTT
TAGACCTTTTTGAAGAAGGTTCTGTTACGAACATGTTTACTTCCATTGTG
GGTAACGTATTTGGATTCAAAGCCCTGCGTGCTCTACGTTTGGAGGATTT
GCGAATCCCTGTTGCTTATATAAAAACTTTCCAAGGCCCACCTCACGGTA
TCCAGGTTGAAAGGGATAAATTGAACAAGTATGGTCGTCCCCTATTGGGA
TGCACTATTAAACCGAAATTGGGGTTATCCGCTAAAAACTATGGACGAGC
AGTTTATGAATGTCTTCGCGGTGGACTTGATTTTACCAAAGATGATGAAA
ACGTGAACTCCCAGCCATTTATGCGTTGGAGAGACCGTTTCCTATTTTGT
GCCGAAGCTATTTATAAATCACAGGCCGAAACAGGTGAAATCAAGGGGCA
TTACTTGAATGCTACCGCGGGTACATGCGAAGAAATGATAAAAAGGGCTG
TATTTGCCAGAGAATTGGGAGTTCCTATCGTAATGCATGACTACTTAACC
GGGGGATTCACTGCAAATACTAGCTTGGCTCATTATTGCCGAGATAATGG
TCTACTTCTGCACATCCACCGTGCAATGCATGCAGTTATTGATAGACAGA
AGAATCATGGTATGCACTTCCGTGTACTAGCTAAAGCATTACGTCTGTCT
GGTGGAGATCATATTCATTCTGGTACCGTAGTAGGTAAGCTTGAAGGGGA
AAGAGATATTACTTTAGGCTTTGTTGATTTACTACGCGATGATTATACTG
AAAAAGACCGAAGTCGCGGTATTTATTTCACTCAATCTTGGGTTTCCACA
CCGGGTGTTCTGCCTGTTGCTTCGGGAGGTATTCACGTTTGGCATATGCC
TGCTCTAACCGAGATCTTTGGAGATGATTCTGTCCTACAGTTTGGTGGAG
GAACTTTAGGACACCCTTGGGGGAATGCACCGGGTGCTGTAGCGAATCGA
GTAGCTCTAGAAGCATGTGTACAAGCTCGTAATGAGGGACGTGATCTTGC
TCGCGAGGGTAATGCAATTATTCGGGAAGCTTGCAAATGGAGTCCTGAAT
TAGCTGCGGCTAGTGAAGTATGGAAGGAAATCAAATTTGAA
>Nitrophila_occidentalis
TTGACTTATTATACTCCTGAGTATGAAACCTTAGATACTGATATCTTGGC
AGCATTCCGAGTAACTCCTCAACCTGGAGTTCCACCTGAAGAAGCAGGGG
CTGCAGTAGCTGCCGAATCTTCTACTGGTACATGGACAACTGTATGGACC
GACGGGCTTACCAGTCTTGATCGTTACAAAGGACGATGCTACCACATCGA
GCCTGTTGCTGGAGAAGAAAATCAATATATTTGTTATGTAGCGTATCCTT
TAGACCTTTTTGAAGAAGGTTCTGTTACTAACATGTTTACTTCCATTGTG
GGTAACGTATTTGGCTTCAAAGCCCTGCGTGCTCTACGCTTGGAGGATTT
GAGAATCCCTGTTGCTTATATAAAAACTTTCCAAGGCCCGCCTCACGGTA
TTCAGGTTGAAAGGGATAAATTGAACAAGTATGGTCGTCCCCTATTGGGA
TGCACTATTAAACCGAAATTGGGGTTATCCGCTAAAAACTATGGTCGAGC
AGTTTATGAATGTCTTCGCGGTGGACTTGATTTTACCAAAGATGATGAAA
ACGTGAACTCCCAACCGTTTATGCGTTGGAGAGACCGTTTCCTATTTTGT
GCCGAAGCTATTTATAAATCACAGGCCGAAACAGGTGAAATCAAAGGGCA
TTACTTGAATGCTACCGCGGGTACATGCGAAGAAATGATAAAAAGGGCTG
TATTTGCCAGAGAATTGGGAGCTCCTATCGTAATGCATGACTACTTAACC
GGGGGATTCACTGCAAATACTAGCTTGGCTCATTATTGCCGAGATAATGG
TCTACTTCTGCACATCCACCGTGCAATGCACGCAGTTATTGATAGACAGA
AGAATCATGGTATGCACTTCCGTGTACTAGCTAAAGCGTTACGTCTGTCT
GGTGGAGATCATATTCATTCTGGTACCGTAGTAGGTAAGCTTGAAGGAGA
AAGAGATATTACTTTAGGCTTTGTTGATTTACTACGTGATGATTATACTG
AAAAAGATCGAAGTCGCGGTATTTATTTCACTCAATCTTGGGTTTCCACA
CCAGGTGTTCTGCCTGTTGCTTCGGGAGGTATTCACGTTTGGCATATGCC
TGCTCTAACCGAGATCTTTGGAGATGATTCTGTACTACAGTTTGGTGGAG
GAACTTTAGGACACCCTTGGGGGAATGCACCGGGTGCTGTAGCGAATCGA
GTAGCTCTAGAAGCATGTGTACAAGCTCGTAATGAGGGACGTGATCTTGC
TCGCGAGGGTAATGCAATTATTCGCGAGGCTTGCAAATGGAGTCCTGAAC
TAGCTGCGGCTAGTGAAGTATGGAAGGAAATCAAATTTGAA
>Hemichroa_diandra
TTGACTTATTATACTCCTGAGTATGAAACCTTAGATACTGATATCTTGGC
AGCATTCCGAGTAACTCCTCAACCTGGAGTTCCACCTGAAGAAGCAGGGG
CTGCAGTAGCTGCCGAATCTTCTACTGGTACATGGACAACTGTATGGACC
GACGGGCTTACCAGTCTTGATCGTTACAAAGGACGATGCTACCACATCGA
GCCTGTTGCTGGAGAAGAAAATCAATATATTTGTTATGTAGCGTATCCTT
TAGACCTTTTTGAAGAAGGTTCTGTTACTAACATGTTTACTTCCATTGTG
GGTAACGTATTTGGCTTCAAAGCCCTGCGTGCTCTACGTTTGGAGGATTT
GCGAATCCCTGTTGCTTATATAAAAACTTTCCAAGGCCCGCCTCACGGTA
TCCAGGTTGAAAGGGATAAATTGAACAAGTATGGTCGTCCCCTATTGGGA
TGCACTATTAAACCGAAATTGGGGTTATCCGCTAAAAACTATGGTCGAGC
AGTTTATGAATGTCTTCGCGGTGGACTTGATTTTACCAAAGATGATGAAA
ACGTGAACTCCCAACCGTTCATGCGTTGGAGAGACCGTTTCCTATTTTGT
GCCGAAGCTATTTATAAATCACAGGCCGAAACAGGTGAAATCAAAGGGCA
TTACTTGAATGCTACCGCGGGTACATGCGAAGAAATGATAAAAAGGGCTG
TATTTGCCAGAGAATTGGGAGCTCCTATCGTAATGCATGACTACTTAACC
GGGGGATTCACTGCAAATACTAGCTTGGCTCATTATTGCCGAGATAATGG
TCTACTTCTGCACATCCACCGTGCAATGCACGCAGTTATTGATAGACAGA
AAAATCATGGTATGCACTTCCGTGTACTAGCTAAAGCGTTACGTCTGTCT
GGTGGAGATCATATTCATTCTGGTACCGTAGTAGGTAAGCTTGAAGGGGA
AAGAGATATTACTTTAGGCTTTGTTGATTTACTACGTGATGATTATACTG
AAAAAGATCGAAGTCGCGGTATTTATTTCACTCAATCTTGGGTTTCCACA
CCAGGTGTTCTGCCTGTTGCTTCGGGAGGTATTCACGTTTGGCATATGCC
TGCTCTAACCGAGATCTTTGGAGATGATTCTGTACTACAGTTTGGTGGAG
GAACTTTAGGACACCCTTGGGGGAATGCACCGGGTGCTGTAGCGAATCGA
GTAGCTCTAGAAGCATGTGTACAAGCTCGTAATGAGGGACGTGATCTTGC
TCGCGAGGGTAATGCAATTATTCGCGAGGCTTGCAAATGGAGTCCTGAAC
TAGCTGCGGCTAGTGAAGTATGGAAAGAAATCAAATTTGAA
>Haloxylon_persicum
TTGACTTATTATACTCCTGAGTATGAAACCAAAGATACTGATATCTTGGC
AGCATTCCGAGTAACTCCTCAACCTGGAGTTCCACCTGAAGAAGCAGGGG
CTGCAGTAGCTGCCGAATCTTCTACTGGTACATGGACAACCGTATGGACC
GACGGACTTACTAGTCTTGATCGTTACAAAGGACGATGCTATCACATCGA
GCCTGTTGCTGGAGAAGAAAATCAATATATTTGTTATGTAGCGTATCCCT
TAGACCTTTTTGAAGAAGGTTCTGTTACTAACATGTTTACTTCTATTGTG
GGTAACGTATTTGGGTTCAAAGCCCTACGTGCTCTACGTTTGGAGGATTT
GCGAATCCCTGTTGCTTATATAAAAACTTTCCAAGGCCCACCTCACGGTA
TTCAGGTTGAGAGAGATAAATTAAACAAGTATGGTCGTCCCCTATTGGGA
TGCACTATTAAACCTAAATTGGGGTTATCCGCTAAAAACTATGGTCGAGC
AGTTTATGAATGTCTTCGCGGTGGACTTGATTTTACCAAAGATGATGAAA
ACGTGAACTCCCAACCGTTTATGCGTTGGAGAGACCGTTTTCTATTTTGT
GCCGAAGCTCTTTATAAAGCACAGGCCGAAACCGGCGAAATCAAAGGACA
TTACTTGAATGCTACTGCGGGTACATGTGAAGACATGATGAAAAGGGCTG
TATTTGCGAGAGAATTGGGAGCTCCTATCGTAATGCATGACTACTTAACA
GGCGGATTCACTGCAAATACCACCTTGGCTCATTATTGCCGAGATAATGG
TCTACTTCTTCACATTCACCGTGCAATGCACGCAGTTATTGATAGACAGA
AAAATCATGGTATGCACTTCCGTGTACTAGCTAAAGCGTTACGTCTGTCT
GGTGGAGATCATATTCATGCTGGTACTGTAGTAGGTAAGCTTGAAGGGGA
AAGAGATATTACTTTAGGTTTTGTTGATTTACTACGTGACGATTATACTG
AAAAAGACCGAAGTCGCGGTATTTATTTCACTCAATCTTGGGTTTCCACC
CCAGGTGTTCTGCCTGTTGCTTCGGGAGGTATTCACGTTTGGCATATGCC
TGCTTTAACCGAAATCTTTGGGGATGATTCTGTACTACAGTTTGGTGGAG
GAACTTTAGGACACCCTTGGGGAAATGCACCGGGTGCTGTAGCGAATCGA
GTAGCTCTAGAAGCATGTGTACAAGCTCGTAATGAGGGACGTGATCTTGC
TCGCGAGGGTAATACAATTATTCGCGAGGCTAGTAAATGGAGTCCTGAAC
TAGCTGCTGCTTGTGAGATATGGAAGGAAATCAAATTTGAA
>Spinacia_oleracea
TTGACTTATTATACTCCTGAGTATGAAACCCTAGATACTGATATCTTGGC
AGCATTCCGAGTAAGTCCTCAACCTGGAGTTCCACCCGAAGAAGCAGGGG
CTGCAGTAGCTGCTGAATCTTCTACTGGTACATGGACAACTGTATGGACC
GACGGACTTACCAACCTTGATCGTTACAAAGGACGATGCTACCACATCGA
GCCCGTTGCTGGAGAAGAAAATCAATATATTTGTTATGTAGCGTATCCTT
TAGACCTTTTTGAAGAAGGTTCTGTTACTAACATGTTTACTTCCATTGTG
GGTAACGTATTTGGGTTCAAAGCCTTGCGTGCTCTACGTTTGGAAGATTT
GCGAATCCCTGTTGCTTATGTAAAAACTTTCCAAGGCCCGCCTCACGGTA
TCCAAGTTGAGAGAGATAAATTGAACAAGTATGGTCGTCCCCTATTGGGA
TGCACCATTAAACCTAAATTAGGTTTATCCGCTAAAAACTATGGTCGCGC
AGTTTATGAATGTCTTCGCGGTGGACTTGATTTTACCAAAGATGATGAAA
ACGTGAACTCCCAGCCGTTTATGCGTTGGAGAGACCGTTTCCTGTTTTGT
GCCGAAGCTCTTTATAAAGCACAAGCCGAAACAGGCGAAATCAAAGGGCA
TTACTTGAATGCTACCGCGGGTACATGCGAAGATATGATGAAAAGGGCTG
TATTTGCCAGAGAATTGGGCGTTCCTATTGTAATGCATGACTACTTAACA
GGGGGATTCACTGCAAATACTACCTTGTCTCATTATTGCCGAGATAATGG
TCTACTTCTTCACATCCACCGTGCAATGCACGCAGTTATTGATAGGCAGA
AGAATCATGGTATGCACTTCCGTGTACTAGCGAAAGCGTTACGTCTATCT
GGTGGAGATCATATTCACTCTGGTACCGTAGTAGGTAAGCTTGAAGGAGA
AAGAGATATTACTTTAGGCTTTGTTGATTTACTACGTGATGATTATACTG
AAAAAGACCGAAGTCGCGGTATTTATTTCACTCAATCTTGGGTTTCCACA
CCAGGTGTTCTGCCTGTTGCTTCAGGCGGTATTCACGTTTGGCATATGCC
TGCTCTAACCGAGATCTTTGGGGATGATTCTGTACTACAGTTTGGTGGAG
GAACTTTAGGACACCCTTGGGGGAATGCACCAGGTGCTGTAGCAAACCGA
GTAGCTCTAGAAGCATGTGTACAAGCTCGTAATGAGGGACGTGATCTTGC
TCGCGAAGGTAATACAATTATTCGCGAGGCTACCAAATGGAGTCCTGAAC
TAGCTGCTGCTTGTGAAGTATGGAAGGAAATCAAATTTGAA
>Atriplex_rosea
TTGACTTATTATACTCCTGAGTATGAAACCCTAGATACTGATATCTTGGC
AGCATTCCGAGTAAGTCCTCAACCGGGAGTTCCACCCGAAGAAGCAGGGG
CTGCAGTAGCTGCTGAATCTTCTACTGGTACATGGACAACTGTATGGACC
GACGGACTTACCAGTCTTGATCGTTACAAAGGACGATGCTACCACATCGA
GCCTGTTGCTGGAGAAGAAAATCAATATATTTGTTATGTAGCATATCCCT
TAGACCTTTTTGAAGAAGGTTCTGTTACTAATATGTTTACTTCCATTGTG
GGTAACGTATTTGGGTTCAAAGCCCTGCGTGCTCTACGTTTGGAGGATTT
GCGAATCCCTGTTGCTTATGTAAAAACTTTCCAAGGCCCGCCTCACGGTA
TCCAAGTTGAGAGAGATAAATTGAATAAGTATGGCCGCCCCCTATTGGGA
TGCACTATTAAACCAAAATTGGGGTTATCCGCTAAAAACTATGGTCGAGC
AGTTTATGAAGTCCTTCGTGGTGGACTTGATTTTACCAAAGATGATGAAA
ACGTGAACTCCCAGCCGTTTATGCGTTGGAGAGACCGTTTCCTATTTTGT
GCCGAAGCTCTTTATAAAGCACAAGCCGAAACAGGCGAAATCAAGGGTCA
TTACTTGAATGCTACTGCGGGTACATGCGAAGACATGATGAAAAGGGCTG
TATTTGCCAGAGAATTGGGAGTTCCTATCGTAATGCATGACTACTTAACA
GGGGGATTCACTGCAAATACTACTTTGTCTCATTATTGCCGAGATAATGG
TCTACTTCTGCACATCCACCGTGCAATGCACGCAGTTATTGATAGACAGA
AGAATCATGGTATACACTTCCGTGTACTAGCTAAAGCGTTACGTCTGTCT
GGTGGAGATCATATTCATTCTGGTACCGTAGTAGGTAAGCTTGAAGGAGA
AAGAGATATTACTTTAGGTTTTGTTGATTTACTACGTGATGATTATACTG
AAAAAGACCGAAGTCGTGGTATTTATTTTAGTCAATCTTGGGTTTCCACA
CCAGGTGTTCTGCCCGTTGCTTCGGGAGGTATTCACGTTTGGCATATGCC
TGCTCTAACCGAGATCTTTGGGGATGATTCTGTACTACAGTTTGGTGGAG
GAACTTTAGGACACCCTTGGGGGAATGCACCGGGTGCTGTAGCGAATCGA
GTAGCTCTAGAAGCATGTGTACAAGCTCGTAATGAGGGACGTGATCTTGC
TCGTGAGGGTAATACAATTATTCGCGAGGCTAGCAAATGGAGTCCTGAAC
TAGCTGCTGCTTGTGAGATATGGAAGGAAATCAAATTTGAA
>Amaranthus_hypochondriacus
TTGACTTATTATACTCCTGAGTATGAAACCCAAGATACTGATATCTTGGC
AGCATTCCGAGTAAGTCCTCAACCTGGAGTTCCACCTGAAGAAGCGGGGG
CTGCAGTAGCTGCCGAATCTTCTACTGGTACATGGACAAGTGTATGGACC
GACGGACTTACCAATCTTGATCGTTACAAAGGACGATGCTACAACATCGA
GCCCGTTGCTGGAGAAGAAAATCAATATATTTGTTATGTAGCGTATCCTT
TAGACCTTTTTGAAGAAGGTTCTGTTACTAACATGTTTACTTCCATTGTG
GGTAACGTATTTGGGTTCAAAGCTTTGCGTGCTCTACGTTTGGAAGATTT
GCGAATCCCTGTTGCTTATGTCAAAACTTTCCAAGGCCCGCCTCACGGTA
TCCAGGTTGAAAGAGATAAATTGAACAAGTACGGTCGTCCCCTATTGGGA
TGCACTATTAAACCAAAATTGGGGTTATCCGCTAAAAACTATGGTCGAGC
ATGTTATGAATGTCTTCGTGGTGGACTTGATTTTACCAAAGATGATGAAA
ACGTGAATTCCCAGCCGTTCATGCGTTGGAGAGACCGTTTCCTATTTTGT
GCCGAAGCTATTTATAAATCACAAGCCGAAACAGGTGAAATCAAAGGGCA
TTATTTGAATGCTACCGCAGGTACTTGCGAAGAAATGATAAAAAGAGCTG
TATTTGCTAGAGAGTTGGGAGTTCCAATCGTAATGCATGACTACTTAACA
GGTGGATTCACTGCAAATACTAGCTTGTCTCAGTATTGCCGAGACAATGG
TCTACTTCTTCACATCCACGTCGCAATGCACGCAGTTATTGATAGACAGA
AGAATCATGGTATGCACTTCCGTGTACTAGCTAAAGCGTTACGTCTGTCT
GGTGGAGACCATATTCATTCTGGTACCGTAGTAGGTAAGCTTGAAGGGGA
AAGAGATATTACTTTAGGCTTTGTTGATTTACTACGTGATGATTATACAG
AAAAAGACAGATGTCGCGGTATCTTTTTCACTCAATCTTGGGTTTCCACA
CCTGGTGTTCTTCCTGTTGCTTCAGGAGGTATTCACGTTTGGCATATGCC
TGCTCTAACCGAAATCTTCGGGGATGATTCTGTACTACAGTTTGGTGGAG
GAACTTTAGGACACCCTTGGGGGAATGCACCGGGTGCTGTAGCGAATCGA
GTAGCTCTAGAAGCATGTGTACAAGCTCGTAATGAGGGACGTGACCTTGC
TCGCGAGGGTAATACAATTATTCGTGAAGCTGCTAAATGGAGTCCTGAAC
TAGCTGCTGCTTGTGAAGTATGGAAGGAAATCAAATTTGAA
>Amaranthus_tricolor
TTGACTTATTATACTCCTGAGTATGAAACCCTAGATACTGATATCTTGGC
AGCATTCCGAGTAACTCCTCAACCTGGAGTTCCACCTGAAGAAGCGGGGG
CTGCAGTAGCTGCCGAATCTTCTACTGGTACATGGACAAGTGTATGGACC
GACGGACTTACCAGTCTTGATCGTTACAAAGGACGATGCTACAACATCGA
GCCCGTTGCTGGAGAAGAAAATCAATATATTTGTTATGTAGCGTATCCTT
TAGACCTTTTTGAAGAAGGTTCTGTTACTAACATGTTTACTTCCATTGTG
GGTAACGTATTTGGGTTCAAAGCTTTGCGTGCTCTACGTTTGGAAGATTT
GCGAATCCCTGTTGCTTATGTCAAAACTTTCCAAGGCCCGCCTCACGGTA
TCCAGGTTGAAAGAGATAAATTGAACAAGTATGGTCGTCCCCTATTGGGA
TGCACTATTAAACCCAAATTGGGGTTATCCGCTAAAAACTATGGTCGAGC
ATGTTATGAATGTCTTCGTGGTGGACTTGATTTTACCAAAGATGATGAAA
ACGTGAATTCCCAGCCGTTCATGCGTTGGAGAGACCGTTTCCTATTTTGT
GCCGAAGCTATTTATAAATCACAAGCCGAAACAGGTGAAATCAAAGGGCA
TTATTTGAATGCTACCGCAGGTACTTGCGAAGAAATGATAAAAAGAGCTG
TATTTGCTAGAGAGTTGGGAGTTCCAATCGTAATGCATGACTACTTAACA
GGTGGATTCACTGCAAATACTAGCTTGTCTCAGTATTGCCGAGACAATGG
TCTACTTCTTCACATCCACCGTGCAATGCACGCAGTTATTGATAGACAGA
AGAATCATGGTATGCACTTCCGTGTACTAGCTAAAGCGTTACGTCTGTCT
GGTGGAGACCATATTCATTCTGGTACCGTAGTAGGTAAGCTTGAAGGGGA
AAGAGATATTACTTTAGGCTTTGTTGATTTACTACGTGATGATTATACTG
AAAAAGACAGAAGTCGCGGTATCTTTTTCACTCAATCTTGGGTTTCCACA
CCTGGTGTTCTTCCTGTTGCTTCAGGAGGTATTCACGTTTGGCATATGCC
TGCTCTAACCGAAATCTTCGGGGATGATTCTGTACTACAGTTTGGTGGAG
GAACTTTAGGACACCCTTGGGGGAATGCACCGGGTGCTGTAGCGAATCGA
GTAGCTCTAGAAGCATGTGTACAAGCTCGTAATGAGGGACGTGACCTTGC
TCGCGAGGGTAATACAATTATTCGTGAAGCTGCTAAATGGAGTCCTGAAC
TAGCTGCTGCTTGTGAAGTATGGAAGGAAATCAAATTTGAA
>Atriplex_patula
TTGACTTATTATACTCCTGAGTATGAAACCCTAGATACTGATATCTTGGC
AGCATTCCGAGTAAGTCCTCAACCGGGAGTTCCACCCGAAGAAGCAGGGG
CTGCAGTAGCTGCTGAATCTTCTACTGGTACATGGACAACTGTATGGACC
GACGGGCTTACCAGTCTTGATCGTTACAAAGGACGATGCTACCACATCGA
GCCTGTTGCTGGAGAAGAAAATCAATATATTTGTTATGTAGCATATCCCT
TAGACCTTTTTGAAGAAGGTTCTGTTACTAATATGTTTACTTCCATTGTG
GGTAACGTATTTGGGTTCAAAGCCCTGCGTGCTCTACGTTTGGAGGATTT
GCGAATCCCTGTTGCTTATATAAAAACTTTCCAAGGCCCGCCTCACGGTA
TCCAAGTTGAGAGAGATAAATTGAACAAGTATGGCCGCCCCCTATTGGGA
TGCACTATTAAACCAAAATTGGGGTTATCCGCTAAAAACTATGGTCGAGC
AGTTTATGAAGTCCTTCGTGGTGGACTTGATTTTACCAAAGATGATGAAA
ACGTGAACTCCCAGCCGTTTATGCGTTGGAGAGACCGTTTCCTATTTTGT
GCCGAAGCTCTTTATAAAGCACAAGCCGAAACAGGCGAAATCAAGGGTCA
TTACTTGAATGCTACTGCGGGTACATGCGAAGACATGATGAAAAGGGCTG
TATTTGCCAGAGAATTGGGAGTTCCTATCGTAATGCATGACTACTTAACA
GGGGGATTCACTGCAAATACTACCTTGGCTCATTATTGCCGAGATAATGG
TCTACTTCTTCACATCCACCGTGCAATGCACGCAGTTATTGATAGACAGA
AGAATCATGGTATGCACTTCCGTGTACTAGCTAAAGCGTTACGTCTGTCT
GGTGGAGATCATATTCATTCTGGTACCGTAGTAGGTAAGCTTGAAGGAGA
AAGAGATATTACTTTAGGCTTTGTTGATTTACTACGTGATGATTATACTG
AAAAAGACCGAAGTCGTGGTATTTATTTTACTCAATCTTGGGTTTCCACA
CCAGGTGTTCTGCCCGTTGCTTCGGGAGGTATTCACGTTTGGCATATGCC
TGCTCTAACCGAGATCTTTGGGGATGATTCTGTACTACAGTTTGGTGGAG
GAACTTTAGGACACCCTTGGGGGAATGCACCGGGTGCTGTAGCGAATCGA
GTAGCTCTAGAAGCATGTGTACAAGCTCGTAATGAGGGACGTGATCTTGC
TCGTGAGGGTAATACAATTATTCGCGAGGCTAGCAAATGGAGTCCTGAAC
TAGCTGCTGCTTGTGAGATATGGAAGGAAATCAAATTTGAA
>Beta_nana
TTGACTTATTATACTCCTGAGTATGAAACCCTAGATACTGATATCTTGGC
AGCATTCCGAGTATCTCCTCAACCTGGAGTTCCACCCGAAGAAGCAGGGG
CTGCAGTAGCTGCCGAATCTTCTACTGGTACATGGACAACTGTATGGACC
GACGGACTTACCAGTCTTGATCGTTACAAAGGACGATGCTACCACATCGA
GCCCGTTGCTGGAGAAGAAAATCAATATATTTGTTATGTAGCGTATCCTT
TAGACCTTTTTGAAGAAGGTTCTGTTACTAACATGTTTACTTCCATTGTG
GGTAACGTATTTGGGTTCAAAGCCCTGCGTGCTCTACGTTTGGAGGATTT
GCGAATCCCTGTTGCTTATGTAAAAACTTTCCAAGGCCCGCCTCACGGTA
TCCAAGTTGAGAGAGATAAATTGAACAAGTATGGTCGTCCCCTATTAGGA
TGCACTATTAAACCTAAATTGGGGTTATCCGCTAAAAACTATGGTCGAGC
AGTTTATGAATGTCTTCGCGGTGGACTTGATTTTACCAAAGATGATGAAA
ACGTGAACTCCCAACCGTTTATGCGTTGGAGAGACCGTTTCCTATTTTGT
GCCGAAGCTCTTTATAAAGCACAAACCGAAACAGGTGAAATCAAGGGGCA
TTACTTGAATGCTACCGCGGGTACATGCGAAGAAATGCTAAAAAGGGCTG
TATTTGCCAGAGAATTGGGAGTTCCTATCGTAATGCATGACTACTTAACA
GGGGGATTCACTGCAAATACTACCTTGGCTCATTATTGCCGAGATAATGG
TCTACTTCTTCACATCCACCGTGCAATGCACGCAGTTATTGATAGACAGA
AGAATCATGGTATGCACTTCCGTGTACTAGCTAAAGCGTTACGTCTGTCT
GGTGGAGATCATATTCATTCTGGTACCGTAGTAGGTAAGCTTGAAGGGGA
AAGAGATATTACTTTAGGCTTTGTTGATTTACTACGTGATGATTATACTG
AAAAAGACCGAAGTCGCGGTATTTATTTCACTCAATCTTGGGTTTCCACA
CCAGGTGTTCTACCCGTTGCTTCAGGAGGTATTCATGTTTGGCATATGCC
TGCTCTAACCGAGATCTTTGGGGATGATTCTGTACTACAGTTTGGTGGAG
GAACTTTAGGACACCCTTGGGGAAATGCACCGGGTGCTGTAGCGAATCGA
GTAGCTCTAGAAGCATGTGTACAAGCTCGTAATGAGGGACGTGATCTTGC
TACCGAGGGTAATGCAATTATTCGCGAGGCTAGCAAATGGAGTCCTGAAC
TAGCTGCTGCTTGTGAGGTATGGAAGGAAATCAAATTTGAA
>Celosia_argentea
TTGACTTATTATACTCCTGAGTATGAAACCCTAGATACTGATATCTTGGC
AGCATTCCGAGTAACTCCTCAACCTGGAGTTCCACCCGAAGAAGCAGGGG
CTGCAGTAGCTGCCGAATCTTCTACTGGTACATGGACAACTGTATGGACC
GACGGACTTACCAGCCTTGATCGTTACAAAGGACGATGCTACCACATCGA
GCCTGTTGCTGGAGAAGAAAATCAATATATTTGTTATGTAGCATATCCTT
TAGACCTTTTTGAAGAAGGTTCCGTTACTAACATGTTTACTTCCATTGTG
GGTAACGTATTTGGGTTCAAAGCTCTGCGTGCTCTACGTTGGGAAGATTT
GAGAATCCCTGTTGCTTATATAAAAACTTTCCAAGGTCCGCCTCACGGTA
TCCAAGTTGAAAGAGATAAATTGAACAAGTATGGCCGTCCCCTATTGGGA
TGCACTATTAAACCGAAATTGGGGTTATCCGCTAAAACCTATGGTCGAGC
ATGTTATGAATGTCTTCGTGGTGGACTTGATTTTACCAAAGATGATGAAA
ACGTGAACTCCCAACCATTTATGCGCTGGAAAGACCGTTTCCTGTTTTGT
GCCGAAGCTCTTTATAAAGCACAAGCCGAAACAGGTGAAATCAAAGGGCA
TTACTTGAATGCTACCGCAGGTAATTGCGAAGAAATGATAAAAAGAGCTG
TATTTGCCAGAGAGTTGGGAGTTCCTATCGTAATGCATGACTACTTAACA
GGTGGATTCACTGCAAATACTACCTTGGCTCAGTATTGCCGAGACAATGG
TCTACTTCTTCACATCCACCGTGCAATGCACGCAGTTATTGATAGACAGA
AGAATCATGGTATGCACTTCCGTGTACTAGCTAAAGCGTTACGTCTGTCT
GGTGGAGACCATATTCATTCTGGTACCGTAGTAGGTAAGCTTGAAGGGGA
AAGAGATATTACTTTAGGCTTTGTTGATTTACTACGTGATGATTATACTG
AAAAAGACAGAAGTCGCGGTATTTATTTCACTCAATCTTGGGTTTCCACA
CCTGGTGTTCTGCCTGTTGCTTCAGGAGGTATTCACGTTTGGCATATGCC
TGCTCTAACTGAAATCTTCGGAGATGATTCTGTACTACAGTTTGGTGGAG
GAACTTTAGGACACCCTTGGGGGAATGCACCGGGTGCTGTAGCGAATCGA
GTAGCTCTAGAAGCATGTGTACAAGCTCGTAATGAGGGACGTGATCTTGC
TTCCGAAGGTAATACAATTATTCGCGAAGCTGCTAAATGGAGTCCTGAAC
TAGCTGCTGCTTGTGAAGTATGGAAAGAAATCAAATTTAAA
>Chenopodium_bonushenricus
TTGACTTATTATACTCCTGAGTATGAAACCCAAGATACTGATATCTTGGC
AGCATTCCGAGTAAGTCCTCAACCTGGAGTTCCACCCGAAGAAGCAGGGG
CTGCAGTAGCTGCTGAATCTTCTACTGGTACATGGACAACTGTATGGACC
GACGGACTTACCAGTCTTGATCGTTACAAAGGACGATGCTACCACATCGA
GCCCGTTGCTGGAGAAGAAAATCAATATATTTGTTATGTAGCGTATCCTT
TAGACCTTTTTGAAGAAGGTTCTGTTACTAACATGTTTACTTCCATTGTG
GGTAACGTATTTGGGTTCAAAGCCCTGCGTGCTCTACGTTTGGAGGATTT
GCGAATCCCTGTTGCTTATATAAAAACTTTCCAAGGCCCGCCTCACGGTA
TCCAAGTTGAGAGAGATAAATTGAACAAGTATGGCCGTCCCCTATTGGGA
TGCACTATTAAACCTAAATTGGGGTTATCCGCTAAAAACTATGGTCGAGC
AGTTTATGAATGTCTTCGCGGTGGACTTGATTTTACCAAAGATGATGAAA
ACGTGAACTCCCAACCGTTTATGCGTTGGAGAGACCGTTTCCTATTTTGT
GCCGAAGCTATTTATAAAGCACAAGCCGAAACAGGTGAAATCAAAGGGCA
TTACTTGAATGCTACGGCGGGTACATGCGAAGAAATGATAAAAAGGGCTG
TATTTGCCAGAGAATTGGGAGTTCCTATCGTAATGCATGACTACTTAACA
GGGGGATTCACTGCAAATACTACCTTATCTCATTATTGCCGAGATAATGG
TCTACTTCTTCACATCCACCGTGCAATGCACGCAGTTATTGATAGACAGA
AGAATCATGGTATGCACTTCCGTGTACTAGCTAAAGCGTTACGTCTGTCT
GGTGGAGATCATATTCATTCTGGTACCGTAGTAGGTAAGCTTGAAGGAGA
AAGAGATATTACTTTAGGCTTTGTTGATTTACTACGTGATGATTATACTG
AAAAAGACCGAAGTCGCGGTATTTATTTCACTCAATCTTGGGTTTCCACA
CCAGGTGTTCTGCCCGTTGCTTCGGGAGGTATTCACGTTTGGCATATGCC
TGCTCTAACCGAGATCTTTGGGGATGATTCTGTACTACAGTTTGGTGGAG
GAACTTTAGGACACCCTTGGGGGAATGCACCGGGTGCTGTAGCGAATCGA
GTAGCTCTAGAAGCATGTGTACAAGCTCGTAATGAGGGACGTGATCTTGC
TCGCGAGGGTAATACAATTATTCGCGAGGCTAGCAAATGGAGTCCTGAAC
TAGCTGCTGCTTGTGAGGTATGGAAGGAAATCAAATTTGAA
>Suaeda_maritima
TTGACTTATTATACTCCTGAGTATGAAACCCAAGATACTGATATCTTGGC
AGCATTTCGAGTAAGTCCTCAACCAGGAGTTCCACCCGAAGAAGCAGGGG
CTGCAGTAGCTGCCGAATCTTCTACTGGTACATGGACAACTGTATGGACC
GACGGACTTACTAGTCTTGATCGTTACAAAGGGCGATGCTACCACATCGA
GCCTGTTGCTGGAGAAGAAAATCAATATATTTGTTATGTAGCGTATCCCT
TAGACCTTTTTGAAGAAGGTTCTGTTACTAACATGTTTACTTCCATTGTG
GGTAACGTATTTGGGTTCAAAGCTCTGCGTGCTCTACGTTTGGAGGATTT
GCGAATCCCTGTTGCTTATATAAAAACTTTCCAAGGACCACCTCACGGTA
TCCAGGTTGAAAGAGATAAATTGAACAAGTACGGCCGTCCCCTATTGGGA
TGTACTATTAAACCTAAATTGGGGTTATCTGCTAAAAACTATGGTCGAGC
AGTTTATGAATGTCTTCGTGGTGGACTTGATTTTACTAAAGATGATGAAA
ACGTGAATTCACAACCGTTTATGCGTTGGAGAGATCGTTTCCTATTTTGT
GCCGAAGCTCTTTATAAAGCACAGGCCGAAACAGGTGAAATCAAAGGGCA
TTACTTGAATGCTACTGCGGGTACATGCGAAGACATGATGAAAAGGGCTG
TATTTGCCAGAGAATTGGGAGTTCCTATTGTAATGCATGACTACTTAACA
GGTGGATTCACTGCAAATACTACCTTGGCTCATTATTGCCGAGATAATGG
TCTACTTCTTCACATCCACCGTGCAATGCATGCAGTTATTGATAGACAGA
AGAATCATGGTATGCACTTCCGTGTACTAGCTAAAGCGTTACGTCTGTCT
GGTGGAGATCATATTCATGCTGGTACCGTAGTAGGAAAGCTTGAGGGGGA
AAGGGATATTACTTTAGGCTTTGTTGATTTATTACGTGATCATTATACTG
AAAAAGACCGAAGTCTCGGTATCTATTTCACTCAATCTTGGGTTTCCACC
CCAGGTGTTCTGCCTGTTGCTTCAGGAGGTATTCACGTTTGGCATATGCC
TGCTTTAACCGAGATCTTTGGAGATGATTCTGTACTACAGTTTGGTGGAG
GAACTTTAGGACACCCTTGGGGAAATGCACCGGGTGCTGTAGCGAATCGA
GTAGCTCTAGAAGCATGTGTACAAGCTCGTAATGAGGGACGTGATCTTGC
TCGCGAGGGTAATACAATTATTCTCGAGGCTACCAAATGGAGTCCTGAAT
TAGCTGCTGCTTGTGAGATATGGAAGGAAATCATATTTGAA
>Salsola_arbuscula
TTGACTTATTATACTCCTGAGTATGAAACCCAAGATACTGATATCTTGGC
AGCATTCCGAGTAACTCCTCAACCTGGAGTTCCACCCGAAGAAGCAGGGG
CTGCAGTAGCTGCCGAATCTTCTACTGGTACATGGACAACCGTATGGACC
GACGGACTTACTAGTCTTGATCGTTACAAAGGACGATGCTATCACATCGA
GCCTGTTGCTGGAGAAGAAAATCAATATATTTGTTATGTAGCGTATCCCT
TAGACCTTTTTGAAGAAGGGTCTGTTACTAATATGTTTACTTCAATTGTG
GGTAACGTATTTGGGTTCAAAGCCCTACGTGCTCTACGTTTGGAGGATTT
GCGAATCCCTGTTGCTTATATAAAAACTTTCCAAGGCCCGCCTCACGGTA
TTCAGGTTGAGAGAGATAAATTGAACAAGTATGGTCGTCCCCTATTGGGA
TGCACTATTAAACCTAAATTGGGGTTATCCGCTAAAAACTATGGTCGAGC
AGTTTATGAATGTCTTCGCGGTGGACTTGATTTTACCAAAGATGATGAAA
ACGTGAACTCCCAACCGTTTATGCGTTGGAGAGACCGTTTCCTATTTTGT
GCCGAAGCTATTTATAAAGCACAGGCCGAAACCGGCGAAATCAAAGGACA
TTACTTGAATGCTACTGCGGGTACATGTGAAGACATGATGAAAAGGGCTG
TATTTGCCAGAGAATTGGGAGCTCCTATCGTAATGCATGACTACTTAACA
GGTGGATTCACTGCAAATACTAGCTTGTCTCATTATTGCCGAGATAATGG
TCTACTTCTTCACATCCACCGTGCAATGCACGCAGTTATTGATAGACAGA
AGAATCATGGTATGCACTTCCGTGTACTAGCTAAAGCGCTACGTCTGTCT
GGTGGAGATCATATTCATGCTGGTACCGTAGTAGGTAAGCTTGAAGGGGA
AAGAGATATTACTTTAGGCTTTGTTGATTTACTACGTGACGATTATACTG
AAAAAGACCGAAGTCGTGGTATTTATTTCACTCAATCTTGGGTTTCCACC
CCAGGTGTTCTGCCGGTTGCTTCGGGAGGTATTCACGTTTGGCATATGCC
TGCTTTAACCGAGATCTTTGGGGATGATTCTGTACTACAGTTTGGTGGAG
GAACTTTAGGACACCCTTGGGGAAATGCACCGGGTGCTGTAGCGAATCGA
GTAGCTCTAGAAGCATGTGTACAAGCTCGTAATGAGGGACGTGATCTTGC
TCGCGAGGGTAATACAATTATTCGCGAGGCTAGCAAATGGAGTCCTGAAC
TAGCTGCTGCTTGTGAGATATGGAAGGAAATCAAATTTGAA
>Salsola_foliosa
TTGACTTATTATACTCCTGAGTATGAAACCAAAGATACTGATATCTTGGC
AGCATTCCGAGTAACTCCTCAACCTGGAGTTCCACCCGAAGAAGCAGGGG
CTGCAGTAGCTGCCGAATCTTCTACTGGTACATGGACAACCGTATGGACC
GATGGACTTACTAGTCTTGATCGTTACAAAGGACGATGCTATCACATCGA
GCCTGTTGCTGGAGAAGAAAATCAATATATTTGTTATGTAGCGTATCCCT
TAGACCTTTTTGAAGAAGGTTCTGTTACTAACATGTTTACTTCCATTGTG
GGTAACGTATTTGGGTTCAAAGCCCTACGTGCTCTACGTTTGGAGGATTT
GCGAATCCCTGTTGCTTATATAAAAACTTTCCAAGGCCCACCTCACGGTA
TTCAGGTTGAGAGAGATAAATTAAACAAGTATGGTCGTCCCCTATTGGGA
TGCACTATTAAACCTAAATTGGGATTATCCGCTAAAAACTATGGTCGAGC
AGTTTATGAATGTCTTCGCGGTGGACTTGATTTTACCAAAGATGATGAAA
ACGTGAACTCCCAACCGTTTATGCGTTGGAGAGACCGTTTCCTATTTTGT
GCCGAAGCTCTTTATAAAGCACAGGCCGAAACCGGTGAAATCAAAGGACA
TTACTTGAATGCTACTGCGGGTACATGTGAAGACATGATGAAAAGGGCTG
TATTTGCGAGAGAATTGGGAGCTCCTATCGTAATGCATGACTACTTAACA
GGTGGATTCACTGCAAATACCAGCTTGGCTCATTATTGCCGAGATAATGG
TCTACTTCTTCACATCCACCGTGCAATGCACGCAGTTATTGATAGACAGA
AAAATCATGGTATGCACTTCCGTGTACTAGCTAAAGCGTTACGTCTGTCT
GGTGGAGATCATATTCATGCTGGTACTGTAGTAGGTAAGCTTGAAGGGGA
AAGAGATATTACTTTAGGTTTTGTTGATTTACTACGTGACGATTATACTG
AAAAAGACCGAAGTCGCGGTATTTATTTCACTCAATCTTGGGTTTCCACC
CCGGGTGTTCTGCCTGTTGCTTCGGGAGGTATTCACGTTTGGCATATGCC
CGCTTTAACCGAAATCTTTGGAGATGATTCTGTACTACAGTTTGGTGGAG
GAACTTTAGGACACCCTTGGGGAAATGCACCGGGTGCTGTAGCGAATCGA
GTAGCTCTAGAAGCATGTGTACAAGCTCGTAATGAGGGACGTGATCTTGC
TCGCGAGGGTAATACAATTATTCGCGAGGCTAGTAAATGGAGTCCTGAAC
TAGCTGCTGCTTGTGAGATATGGAAGGAAATCAAATTTGAA
>Salsola_kali
TTGACTTATTATACTCCTGAGTATGAAACCCAAGATACTGATATCTTGGC
AGCATTCCGAGTAACTCCTCAACCTGGAGTTCCACCCGAAGAAGCAGGGG
CTGCAGTAGCTGCCGAATCTTCTACTGGTACATGGACAACCGTATGGACC
GACGGACTTACTAGTCTTGATCGTTACAAAGGACGATGCTATCACATCGA
GCCTGTTGCTGGAGAAGAAAATCAATATATTTGTTATGTAGCGTATCCCT
TAGACCTTTTTGAAGAAGGGTCTGTTACTAATATGTTTACTTCCATTGTG
GGTAACGTATTTGGGTTCAAAGCCCTACGTGCTCTACGTTTGGAGGATTT
GCGAATCCCCGTTGCTTATATAAAAACTTTCCAAGGCCCGCCTCACGGTA
TTCAGGTTGAGAGAGATAAATTGAACAAGTATGGTCGTCCCCTATTGGGA
TGCACTATTAAACCTAAATTGGGGTTATCCGCTAAAAACTATGGTCGAGC
AGTTTATGAATGTCTTCGCGGTGGACTTGATTTTACCAAAGATGATGAAA
ACGTGAACTCCCAACCGTTTATGCGTTGGAGAGACCGTTTCCTATTTTGT
GCCGAAGCTATTTATAAAGCACAGGCCGAAACCGGCGAAATCAAAGGACA
TTACTTGAATGCTACTGCGGGTACATGTGAAGACATGATGAAAAGGGCTG
TATTTGCCAGAGAATTGGGAGCTCCTATCGTAATGCATGACTACTTAACA
GGTGGATTCACTGCAAATACTAGCTTGGCTCATTATTGCCGAGATAATGG
TCTACTTCTTCACATCCACCGTGCAATGCACGCAGTTATTGATAGACAGA
AGAATCATGGTATACACTTCCGTGTACTAGCTAAAGCGCTACGTCTGTCT
GGTGGAGATCATATTCATGCTGGTACCGTAGTAGGTAAGCTTGAAGGGGA
AAGAGATATTACTTTAGGCTTTGTTGATTTACTACGTGACGATTATACTG
AAAAAGACCGAAGTCGTGGTATTTATTTCACTCAATCTTGGGTTTCCACC
CCAGGTGTTCTGCCGGTTGCTTCGGGAGGTATTCACGTTTGGCATATGCC
TGCTTTAACCGAGATCTTTGGGGATGATTCTGTACTACAGTTTGGTGGAG
GAACTTTAGGACACCCTTGGGGAAATGCACCGGGTGCTGTAGCGAATCGA
GTAGCTCTAGAAGCATGTGTACAAGCTCGTAATGAGGGACGTGATCTTGC
TCGCGAAGGTAATACAATTATTCGCGAGGCTAGCAAATGGAGTCCTGAAC
TAGCTGCTGCTTGTGAGATATGGAAGGAAATCAAATTTGAA
>Salsola_laricifolia
TTGACTTATTATACTCCTGAGTATGAAACCAAAGATACTGATATCTTGGC
AGCATTCCGAGTAACTCCTCAACCTGGAGTTCCACCCGAAGAAGCAGGGG
CTGCAGTAGCTGCCGAATCTTCTACTGGTACATGGACAACCGTATGGACC
GACGGACTTACTAGTCTTGATCGTTACAAAGGACGATGCTATCACATCGA
GCCTGTTGCTGGAGAAGAAAATCAATATATTTGTTATGTAGCGTATCCCT
TAGACCTTTTTGAAGAAGGTTCTGTTACTAACATGTTTACTTCCATTGTG
GGTAACGTATTTGGGTTCAAAGCCCTACGTGCTCTACGTTTGGAGGATTT
GCGAATCCCTGTTGCTTATATAAAAACTTTCCAAGGCCCACCTCACGGTA
TTCAGGTTGAGAGAGATAAATTGAACAAGTATGGTCGTCCCCTATTGGGA
TGCACTATTAAACCTAAATTGGGGTTATCCGCTAAAAACTACGGTCGAGC
AGTTTATGAATGTCTTCGCGGTGGACTTGATTTTACCAAAGATGATGAAA
ACGTGAACTCCCAACCGTTTATGCGTTGGAGAGACCGTTTCCTATTTTGT
GCCGAAGCTCTTTATAAAGCACAGGCCGAAACCGGCGAAATCAAAGGACA
TTACTTGAATGCTACTGCGGGTACATGTGAAGACATGATGAAAAGGGCTG
TATTTGCGAGAGAATTGGGAGCTCCTATCGTAATGCATGACTACTTAACA
GGTGGATTCACTGCAAATACCAGCTTGGCTCATTATTGCCGAGATAATGG
TCTACTTCTTCACATCCACCGTGCAATGCACGCAGTTATTGATAGACAGA
AAAATCATGGTATGCACTTCCGTGTACTAGCTAAAGCGTTACGTCTGTCT
GGTGGAGATCATATTCATGCTGGTACTGTAGTAGGTAAGCTTGAAGGGGA
AAGAGATATTACTTTAGGTTTTGTTGATTTACTACGTGACGATTACACTG
AAAAAGACCGAAGTCGCGGTATTTATTTCACTCAATCTTGGGTTTCCACC
CCAGGTGTTCTGCCTGTTGCTTCAGGAGGTATTCACGTTTGGCATATGCC
TGCTTTAACCGAGATCTTTGGGGATGATTCTGTACTACAGTTTGGTGGAG
GAACTTTAGGACACCCTTGGGGAAATGCACCGGGTGCTGTAGCGAATCGA
GTAGCTCTAGAAGCATGTGTACAAGCTCGTAATGAGGGACGTGATCTTGC
TCGCGAGGGTAATACAATTATTCGCGAGGCTAGTAAATGGAGTCCTGAAC
TAGCTGCTGCTTGTGAGATATGGAAGGAAATCAAATTTGAA
>Beta_vulgaris
TTGACTTATTATACTCCTGAGTATGAAACCTTAGATACTGATATCTTGGC
AGCATTCCGAGTATCTCCTCAACCTGGAGTTCCACCCGAAGAAGCAGGGG
CTGCAGTAGCTGCCGAATCTTCTACTGGTACATGGACAACTGTATGGACC
GACGGACTTACCAGTCTTGATCGTTACAAAGGACGATGCTACCACATCGA
GCCCGTTGCTGGAGAAGAAAATCAATATATTTGTTATGTAGCGTATCCTT
TAGACCTTTTTGAAGAAGGTTCTGTTACTAACATGTTTACTTCCATTGTG
GGTAACGTATTTGGGTTCAAAGCCCTGCGTGCTCTACGTTTGGAGGATTT
GCGAATCCCTGTTGCTTATGTAAAAACTTTCCAAGGCCCGCCTCACGGTA
TCCAAGTTGAGAGAGATAAATTGAACAAGTATGGTCGTCCCCTATTAGGA
TGCACTATTAAACCTAAATTGGGGTTATCCGCTAAAAACTATGGTCGAGC
AGTTTATGAATGTCTTCGCGGTGGACTTGATTTTACCAAAGATGATGAAA
ACGTGAACTCCCAACCGTTTATGCGTTGGAGAGACCGTTTCCTATTTTGT
GCCGAAGCTCTTTATAAAGCACAAGCCGAAACAGGTGAAATCAAGGGGCA
TTACTTGAATGCTACCGCGGGTACATGCGAAGAAATGATAAAAAGGGCTG
TATTTGCCAGAGAGTTGGGAGTTCCTATCGTAATGCATGACTACTTAACA
GGGGGATTCACTGCAAATACTACCTTGGCTCATTATTGCCGAGATAATGG
TCTACTTCTTCACATCCACCGTGCAATGCACGCAGTTATTGATAGACAGA
AGAATCATGGTATGCACTTCCGTGTACTAGCTAAAGCGTTACGTCTGTCT
GGTGGAGATCATATTCATTCTGGTACCGTAGTAGGTAAGCTTGAAGGGGA
AAGAGATATTACTTTAGGCTTTGTTGATTTACTACGTGATGATTATACTG
AAAAAGACCGAAGTCGCGGTATTTATTTCACTCAATCTTGGGTTTCCACA
CCAGGTGTTCTACCCGTTGCTTCAGGAGGTATTCATGTTTGGCATATGCC
TGCGCTAACCGAGATCTTTGGGGATGATTCTGTACTACAGTTTGGTGGAG
GAACTTTAGGACACCCTTGGGGAAATGCACCAGGTGCTGTAGCGAATCGA
GTAGCTCTAGAAGCATGTGTACAAGCTCGTAATGAGGGACGTAATCTTGC
TACCGAGGGTAATGCAATTATTCGCGAAGCTAGCAAATGGAGTCCTGAAC
TAGCTGCTGCTTGTGAGGTATGGAAGGAAATCAAATTTGAA
>Ptilotus_manglesii
TTGACTTATTATACTCCGGAGTATGAAACCCTAGATACTGATATCTTGGC
AGCATTCCGAGTAACTCCTCAACCTGGAGTTCCACCCGAAGAAGCAGGGG
CTGCAGTAGCTGCCGAATCTTCTACCGGTACATGGACAACTGTATGGACC
GACGGACTTACCAGTCTTGATCGTTACAAAGGACGATGCTACCACATCGA
GCCCGTTGCTGGCGAAGAAAATCAATATATTTGTTATGTAGCGTATCCTT
TAGACCTTTTTGAAGAAGGTTCTGTTACTAACATGTTTACTTCCATTGTA
GGTAACGTATTTGGGTTCAAAGCCCTACGTGCTCTACGTTTGGAGGATTT
ACGAATCCCTGTTGCTTATATAAAAACTTTCCAAGGCCCGCCTCACGGTA
TCCAGGTTGAAAGAGATAAATTGAACAAGTATGGTCGTCCCCTATTGGGA
TGCACTATTAAACCGAAATTGGGGTTATCCGCTAAAAACTATGGTCGAGC
ATGTTATGAATGTCTTCGTGGTGGACTTGATTTTACCAAAGATGATGAAA
ACGTGAACTCCCAGCCGTTTATGCGTTGGAGAGACCGTTTCGTATTTTGT
GCCGAAGCTCTTTATAAAGCACAGGCCGAAACAGGTGAAATTAAAGGGCA
TTACTTGAATGCTACCGCGGGTACATGCGAAGAAATGATAAAAAGAGCTG
TATTTGCCAGAGAATTGGGAGTTCCTATCGTAATGCATGACTATTTAACC
GGAGGATTCACTGCAAATACTAGTTTGGCTCGTTATTGCCGAGATAATGG
TCTACTTCTTCACATCCACCGTGCAATGCACGCAGTTATTGATAGACAGA
AAAATCATGGTATGCACTTCCGTGTACTAGCTAAAGCGTTACGTCTGTCT
GGTGGAGATCATATTCATTCTGGTACCGTAGTAGGTAAGCTTGAAGGGGA
AAGAGATATTACTTTAGGCTTTGTTGATTTACTACGTGATGATTATACTG
AAAAAGACAGAAGTCGCGGTATTTATTTCACTCAATCTTGGGTTTCCACA
CCAGGTGTTATACCTGTTGCTTCGGGAGGTATTCACGTTTGGCATATGCC
TGCTCTAACCGAAATCTTCGGAGATGATTCTGTACTACAGTTTGGTGGAG
GAACTTTAGGACACCCTTGGGGGAATGCACCGGGTGCTGTAGCGAATCGA
GTAGCTCTAGAAGCATGTGTACAAGCTCGTAATGAGGGACGTGATCTTGC
TCGCGAGGGCAATGAAATTATTCGCGCGGCTGCTAAATGGAGTCCTGAAC
TAGCTGCTGCTTGTGAAATATGGAAGGAAATCAAATTTGAA
>Hablitzia_tamnoides
TTGACTTATTATACTCCTGAGTATGAAACCCTAGATACTGATATCTTGGC
AGCATTCCGAGTATCTCCTCAACCTGGAGTTCCACCCGAAGAAGCAGGAG
CTGCAGTAGCTGCCGAATCTTCTACTGGTACATGGACAACTGTATGGACC
GACGGACTTACCAGTCTTGATCGTTACAAAGGACGATGCTACCACATCGA
GCCCGTTGCTGGAGAAGAAAATCAATATATTTGTTATGTAGCGTATCCCT
TAGACCTTTTTGAAGAAGGTTCTGTTACTAACATGTTTACTTCCATTGTG
GGTAACGTATTTGGGTTCAAAGCCTTGCGTGCGCTACGTTTGGAGGATTT
GCGAATCCCTGTTGCTTATGTAAAAACTTTCCAAGGCCCGCCTCACGGTA
TCCAAGTTGAGAGAGATAAATTGAACAAGTATGGCCGTCCCCTATTAGGA
TGCACTATTAAACCTAAATTGGGGTTATCCGCTAAAAACTATGGTCGCGC
AGTTTATGAATGTCTTCGCGGTGGACTTGATTTTACCAAAGATGATGAAA
ACGTGAACTCCCAACCGTTTATGCGTTGGAGAGACCGTTTCCTATTTTGT
GCCGAAGCTATTTATAAATCACAAGCCGAAACAGGTGAAATCAAGGGGCA
TTACTTGAATGCTACCGCGGGTACATGTGAAGAAATGATAAAAAGGGCTG
TATTTGCCAGAGAATTGGGAGTTCCTATCGTAATGCATGACTACTTAACA
GGGGGATTCACTGCAAATACTAGCTTGGCTCATTATTGCCGAGATAATGG
TCTACTTCTTCACATCCACCGTGCAATGCACGCAGTTATTGATAGACAGA
AGAATCATGGTATGCACTTCCGTGTACTAGCTAAAGCGTTACGTCTGTCT
GGTGGAGATCATATTCATTCTGGTACCGTAGTAGGTAAGCTTGAAGGGGA
AAGAGATATTACTTTAGGCTTTGTTGATTTACTACGTGATGATTATATTG
AAAAAGACCGAAGTCGGGGTATTTTTTTCACTCAATCTTGGGTTTCCACA
CCAGGTGTTCTGCCCGTTGCTTCGGGAGGTATTCACGTTTGGCATATGCC
TGCTCTAACCGAGATCTTTGGAGATGATTCTGTACTACAGTTTGGTGGAG
GAACTTTAGGACACCCTTGGGGAAATGCACCGGGTGCTGTAGCGAATCGA
GTAGCTCTAGAAGCATGTGTACAAGCTCGTAATGAGGGACGTGATCTTGC
TCGCGAGGGTAATACAATTATTCGCGAGGCTAGCAAATGGAGTCCTGAAC
TAGCTGCTGCTTGTGAGATATGGAAGGAAATCAAATTTGAA
>Salicornia_europaea
TTGACTTATTATACTCCTGAGTATGAAACCAAAGATACAGATATCTTGGC
CGCATTTCGAGTAAGTCCTCAACCTGGAGTTCCGCCTGAAGAAGCAGGGG
CTGCAGTAGCTGCCGAATCTTCTACTGGTACATGGACAACTGTATGGACC
GACGGACTTACTAGTCTTGATCGTTACAAAGGACGATGCTACCACATCGA
GCCTGTTGCTGGAGAAGAAAATCAATATATTTGTTATGTAGCGTATCCCT
TAGACCTTTTTGAAGAAGGTTCTGTTACTAACATGTTTACTTCCATTGTG
GGTAACGTATTTGGGTTCAAAGCCCTGCGTGCTCTACGTTTGGAGGATTT
GCGAATCCCTGTGTCTTATATAAAAACTTTCCAAGGCCCACCTCACGGTA
TCCAGGTTGAAAGAGATAAATTGAACAAGTATGGCCGTCCCCTATTGGGA
TGCACTATTAAACCTAAATTGGGGTTATCTGCTAAAAACTATGGTCGAGC
AGTTTATGAATGTCTTCGCGGTGGACTTGATTTTACCAAAGATGATGAAA
ACGTGAATTCACAACCGTTTATGCGTTGGAGAGACCGTTTCCTATTTTGT
GCTGAAGCTATTTATAAAGCACAGGCCGAAACAGGTGAAATCAAAGGGCA
TTACTTGAATGCTACTGCGGGTACATGTGAAGACATGATGAAAAGGGCTG
TATTTGCCAGAGAATTGGGAGCTCCTATCGTAATGCATGACTACTTAACA
GGTGGATTCACTGCAAATACTAGCTTAGCTCATTATTGCCGAGATAATGG
TTTACTTCTTCACATCCACCGTGCAATGCACGCAGTTATTGATAGACAAA
AAAATCACGGTATGCACTTCCGTGTACTAGCTAAAGCGTTACGTCTGTCT
GGTGGAGATCATATTCATGCTGGTACCGTAGTAGGTAAGCTTGAAGGGGA
AAGGGATATTACTTTAGGCTTTGTTGATTTATTACGTGATGATTATACTG
AAAAAGACCGAAGCCGCGGTATCTATTTCACTCAATCTTGGGTTTCTACC
CCAGGTGTTCTGCCTGTTGCTTCGGGAGGTATTCACGTTTGGCATATGCC
TGCTTTAACCGAGATTTTTGGAGATGATTCTGTACTACAGTTTGGTGGAG
GAACTTTAGGACATCCTTGGGGAAATGCACCGGGTGCTGTAGCGAATCGA
GTAGCTCTAGAAGCATGTGTACAAGCCCGTAATGAGGGACGTGATCTTGC
TCGCGAGGGTAATACAATTATTCGCGAGGCTAGCAAATGGAGTCCTGAAT
TAGCTGCTGCTTGTGAGATATGGAAGGAAATCAAATTTGAA
>Alternanthera_caracasana
TTGACTTATTATACTCCGGAGTATGAAACCCTAGATACTGATATCTTGGC
AGCATTCCGAGTAACTCCTCAACCTGGAGTTCCACCCGAAGAAGCAGGGG
CTGCAGTAGCTGCCGAATCTTCTACTGGTACATGGACAACTGTATGGACT
GACGGGCTTACCAATCTTGATCGTTACAAAGGACGTTGCTACCATATCGA
GCCCGTTGCTGGTGAAGAAAACCAATATATTTGTTATGTAGCGTATCCTT
TAGACCTTTTTGAAGAAGGTTCTGTTACTAACATGTTTACTTCCATTGTA
GGTAACGTATTTGGGTTCAAAGCTCTGCGTGCTCTACGTTTGGAGGATTT
GCGAATCCCTGTTGCTTATGTAAAAACTTTCCAAGGCCCGCCTCACGGTA
TCCAAGTTGAAAGAGATAAATTGAACAAGTATGGCCGTCCTCTATTGGGA
TGCACTATTAAACCTAAATTGGGGTTATCCGCTAAAAACTATGGTCGAGC
ATGTTATGAATGTCTTCGTGGTGGACTTGATTTTACCAAAGATGATGAAA
ACGTGAACTCCCAGCCGTTTATGCGTTGGAGAGACCGTTTCGTATTTTGT
GCCGAAGCTCTTTATAAAGCACAGGCCGAAACAGGTGAAATCAAAGGGCA
TTACTTGAATGCTACCGCAGGTACATGCGAAGAAATGATAAAAAGAGCTG
TATTTGCCAGAGAATTGGGAGTTCCTATCGTAATGCATGACTACTTAACA
GGGGGATTCACTGCAAATACTAGTTTGTCTCATTATTGCCGAGATAATGG
TCTACTTCTTCACATCCACCGTGCAATGCACGCAGTTATTGATAGACAGA
AAAATCATGGTATGCACTTCCGTGTACTAGCTAAAGCGTTACGTCTGTCT
GGTGGAGATCATATTCATTCTGGTACCGTAGTAGGTAAGCTTGAAGGGGA
AAGAGATATTACTTTAGGCTTTGTTGATTTACTACGTGATGATTATACTG
AAAAAGACAGAAGTCGTGGTATTTATTTCACTCAATCTTGGGTTTCCACA
CCAGGTGTTATACCTGTTGCTTCGGGAGGTATTCACGTTTGGCATATGCC
TGCTTTAACCGAAATCTTCGGAGATGATTCTGTACTACAATTTGGTGGAG
GAACTTTAGGACACCCTTGGGGGAATGCACCAGGTGCTGTAGCGAATCGA
GTAGCTTTAGAAGCATGTGTACAAGCTCGTAATGAGGGACGTGATCTTGC
TCGCGAGGGTAATGAAATTATTCGCGCTGCTGCGAAATGGAGTCCTGAAC
TAGCTGCTGCTTGTGAAATCTGGAACGAAATCAAATTTGAA
>Blutaparon_vermiculare
TTGACTTATTATACTCCGGAGTATGAAACCCTAGATACTGATATCTTGGC
AGCATTCCGAGTAACTCCTCAACCTGGAGTTCCACCCGAAGAAGCAGGGG
CTGCAGTAGCTGCCGAATCTTCTACTGGTACATGGACAACTGTATGGACC
GACGGGCTTACCAATCTTGATCGTTACAAAGGACGATGCTATCATATCGA
GCCCGTTGCTGGTGAAGAAAATCAATATATTTGTTATGTAGCGTATCCTT
TAGACCTTTTTGAAGAAGGTTCTGTTACTAACATGTTCACTTCCATCGTA
GGTAACGTATTTGGGTTCAAAGCCCTTCGTGCTCTACGTTTGGAGGATTT
GCGAATCCCTGTTGCTTATGTAAAAACTTTCCAAGGCCCACCTCACGGTA
TCCAAGTTGAAAGAGATAAATTGAACAAGTATGGCCGTCCTCTATTAGGA
TGCACTATTAAACCGAAATTGGGGTTATCCGCTAAAAACTATGGTCGAGC
ATGTTATGAATGTCTTCGTGGTGGACTTGATTTTACCAAAGATGATGAAA
ACGTGAACTCCCAGCCGTTTATGCGTTGGAGAGACCGTTTCGTATTTTGT
GCCGAAGCTCTTTATAAAGCACAGGCCGAAACAGGTGAAATCAAAGGGCA
TTACTTGAATGCTACCGCGGGTACATGCGAAGAAATGATAAAACGAGCTG
TATTTGCCAGAGAATTGGGAGTTCCTATCGTAATGCATGACTACTTAACA
GGGGGATTCACTGCAAATACTAGTTTGTCTCATTATTGCCGAGATAATGG
TTTACTTCTTCACATCCACCGTGCAATGCACGCAGTTATTGATAGACAGA
AAAATCATGGTATGCACTTCCGTGTACTAGCTAAAGCGTTACGTCTGTCT
GGTGGAGATCATATTCATTCTGGTACCGTAGTAGGTAAGCTTGAAGGGGA
AAGAGATATTACTTTAGGCTTTGTTGATTTACTACGTGATGATTATACTG
AAAAAGACAGAAGTCGTGGTATTTATTTCACTCAATCTTGGGTTTCCACA
CCAGGTGTTATACCTGTTGCTTCGGGAGGTATTCACGTTTGGCATATGCC
TGCTCTAACCGAAATCTTCGGAGATGATTCTGTACTACAGTTTGGTGGAG
GAACTTTAGGACACCCTTGGGGGAATGCACCGGGTGCTGTAGCGAATCGA
GTAGCTTTAGAAGCATGTGTACAAGCTCGTAATGAGGGACGTGATCTTGC
TCGCGAGGGTAATGAAATTATTCGCGCGGCTGCTAAATGGAGTCCTGAAC
TAGCTGCTGCTTGTGAAATATGGAAGGAAATCAAATTTGAA
>Gomphrena_serrata
TTGACTTATTATACTCCGGAGTATGAAACCCTAGATACTGATATCTTGGC
AGCATTCCGAGTAACTCCTCAACCTGGAGTTCCACCCGAAGAAGCAGGGG
CTGCAGTAGCTGCCGAATCTTCTACTGGTACATGGACAACTGTATGGACC
GACGGGCTTACCAATCTTGATCGTTACAAAGGACGATGCTATCATATCGA
GCCCGTTGCTGGTGAAGAAAATCAATATATTTGTTATGTAGCGTATCCTT
TAGACCTTTTTGAAGAAGGTTCTGTTACTAACATGTTCACTTCCATTGTA
GGTAACGTATTTGGGTTCAAAGCCCTTCGTGCTCTACGTTTGGAGGATTT
GCGAATCCCTGTTGCTTATGTAAAAACTTTCCAAGGCCCACCTCATGGTA
TCCAAGTTGAAAGAGATAAATTGAACAAGTATGGCCGTCCTCTATTAGGA
TGCACTATTAAACCGAAATTGGGGTTATCCGCTAAAAACTACGGTCGAGC
ATGTTATGAATGTCTTCGTGGTGGACTTGATTTTACCAAAGATGATGAAA
ACGTGAACTCCCAGCCGTTTATGCGTTGGAGAGACCGTTTTGTATTTTGT
GCCGAAGCTCTTTATAAAGCACAGGCCGAAACAGGTGAAATCAAAGGGCA
TTACTTGAATGCTACCGCGGGTACATGCGAAGAAATGATAAAACGAGCTG
TATTTGCCAGAAAATTGGGAGTTCCTATCGTAATGCATGACTACTTAACA
GGGGGATTCACTGCAAATACTAGTTTGTCTCATTATTGCCGAGATAATGG
TTTACTTCTTCACATCCACCGTGCAATGCACGCAGTTATTGATAGACAGA
AAAATCATGGTATGCACTTCCGTGTACTAGCTAAAGCGTTACGTCTGTCT
GGTGGAGATCATATTCATTCTGGTACCGTAGTAGGTAAGCTTGAAGGGGA
AAGAGATATTACTTTAGGCTTTGTTGATTTACTACGTGATGATTATACTG
AAAAAGACAGAAGTCGTGGTATTTATTTCACTCAATCTTGGGTTTCCACA
CCAGGTGTTATACCTGTTGCTTCGGGAGGTATTCACGTTTGGCATATGCC
TGCTCTAACCGAAATCTTCGGAGATGATTCTGTACTACAGTTTGGTGGAG
GAACTTTAGGACACCCTTGGGGGAATGCACCGGGTGCTGTAGCGAATCGA
GTAGCTTTAGAAGCATGTGTACAAGCTCGTAATGAGGGACGTGATCTTGC
TCGCGAGGGTAATGAAATTATTCGCGCGGCTGCTAAATGGAGTCCTGAAC
TAGCTGCTGCTTGTGAAATATGGAAGGAAATCAAATTTGAA
>Pseudoplantago_friesii
TTGACTTATTATACTCCGCAGTATGAAACCCTAGATACTGATATCTTGGC
AGCATTCCGGGTAACTCCTCAACCTGGAGTTCCACCCGAAGAAGCAGGGG
CTGCAGTAGCTGCCGAATCTTCTACTGGTACCTGGACAACTGTATGGACC
GACGGGCTTACCAGTCTTGATCGTTACAAAGGACGCTGCTACCATATCGA
GCCCGTTGCTGGTGAAGAAAATCAATATATTTGTTATGTAGCATATCCTT
TAGACCTTTTTGAAGAAGGTTCTGTTACTAACATGTTTACTTCCATTGTA
GGTAACGTATTTGGGTTCAAAGCCCTGCGTGCTCTACGTTTGGAGGATTT
GCGAATCCCTGTTGCTTATATAAAAACTTTCCAAGGCCCGCCTCACGGTA
TCCAAGTTGAAAGAGACAAATTGAACAAGTACGGTCGTCCTCTACTGGGG
TGCACTATTAAACCGAAATTGGGGTTATCCGCTAAAAACTATGGTCGAGC
ATGTTATGAATGTCTTCGTGGTGGACTTGATTTTACCAAAGATGATGAAA
ACGTGAACTCCCAGCCCTTTATGCGTTGGAGAGACCGTTTCGTATTTTGT
GCCGAAGCTCTTTATAAAGCACAGGCCGAAACAGGTGAAATCAAAGGGCA
TTATTTGAATGCTACCGCGGGTACATGCGAAGAAATGATAAAACGAGCTG
TATTTGCCAGAGAATTGGGAGCTCCTATCGTAATGCATGACTACTTAACA
GGGGGATTCACTGCAAATACTAGTTTGGCTCATTATTGCCGAGATAATGG
TCTACTTCTTCACATCCACCGTGCAATGCACGCAGTTATTGATAGACAGA
AAAATCATGGTATGCACTTCCGTGTACTAGCTAAAGCGTTACGTCTGTCT
GGTGGAGATCATATTCATTCTGGTACCGTAGTAGGTAAGCTTGAAGGGGA
AAGAGATATTACTTTAAGCTTTGTTGATTTACTACGTGATGATTATACTG
AAAAAGACAGAAGTCGTGGTATTTATTTCACTCAATCTTGGGTTTCCACA
CCAGGTGTTATACCTGTTGCTTCGGGAAGTATTCACGTTTGGCATATGCC
TGCTCTAACCGAAATCTTCGGAGATGATTCTGTACTACAGTTTGGTGGAG
GAACTTTAGGACACCCTTGGGGGAATGCACCGGGTGCTGTAGCGAATCGA
GTAGCTTTAGAAGCATGTGTACAAGCTCGTAATGAGGGACGTGATCTTGC
TCGCGAGGGTAATGAAATTATTCGCGCGGCTGCTAAATGGAGTCCTGAGC
TAGCTGCTGCTTGTGAAATATGGAAGGAAATCAAATTTGAA
>Allenrolfea_occidentalis
TTGACTTATTATACTCCTGAGTATGAAACCCAAGATACTGATATCTTGGC
AGCATTTCGAGTATCTCCTCAACCTGGAGTTCCACCTGAAGAAGCAGGGG
CTGCAGTAGCTGCCGAATCTTCTACTGGTACATGGACAACTGTATGGACC
GACGGACTTACTAGTCTTGATCGTTACAAAGGACGATGCTACCACATCGA
GCCTGTTGCTGGAGAAGAAAATCAATATATTTGTTATGTAGCGTATCCCT
TAGACCTTTTTGAAGAAGGTTCTGTTACTAACATGTTTACTTCCATTGTG
GGTAACGTATTTGGGTTCAAAGCCCTGCGTGCTCTACGTTTGGAGGATTT
GCGAATCCCTGTGTCTTATATAAAAACTTTCCAAGGCCCGCCTCACGGTA
TCCAGGTTGAAAGAGATAAATTGAACAAGTATGGCCGTCCCCTATTGGGA
TGCACTATTAAACCTAAATTGGGGTTATCTGCTAAAAACTATGGTCGAGC
ATGTTATGAATGTCTTCGCGGTGGACTTGATTTTACCAAAGATGATGAAA
ACGTGAATTCACAACCGTTTATGCGTTGGAGAGACCGTTTCTTATTTTGT
GCCGAAGCTCTTTATAAAGCACAGGCCGAAACAGGTGAAATCAAAGGACA
TTACTTGAATGCTACTGCGGGGACATGCGAAGACATGATGAAAAGGGCTG
TATTTGCCAGAGAATTGGGAGTTCCTATCGTAATGCATGACTACTTAACA
GGTGGATTCACTGCAAATACTAGCTTGGCTCATTATTGCCGAGATAATGG
TTTACTTCTTCACATCCACCGTGCAATGCACGCAGTTATTGATAGACAAA
AGAATCATGGTATGCACTTCCGTGTACTAGCTAAAGCGTTACGTCTGTCT
GGTGGAGATCATATTCATGCTGGTACCGTAGTAGGTAAGCTTGAAGGGGA
AAGAGATATTACTTTAGGCTTTGTTGATTTACTACGTGATGATTATACTG
AAAAAGACCGAAGCCGCGGTATCTATTTCACTCAATCTTGGGTTTCTACC
CCAGGTGTTCTGCCTGTTGCTTCTGGAGGTATTCACGTTTGGCATATGCC
TGCTTTAACCGAGATTTTTGGAGATGATTCTGTACTACAGTTTGGTGGAG
GAACTTTAGGACACCCTTGGGGAAATGCACCGGGTGCTGTAGCGAATCGA
GTAGCTCTAGAAGCATGTGTACAAGCTCGTAATGAGGGACGTGATCTTGC
TCGCGAGGGTAATACAATTATTCGCGAGGCTAGCAAATGGAGTCCTGAAT
TAGCTGCTGCTTGTGAGATATGGAAGGAAATCAAATTTGAA
>Bienertia_cycloptera
TTGACTTATTATACTCCTGAGTATGAAACCAAAGATACTGATATCTTGGC
AGCATTTCGAGTAAGTCCTCAACCTGGAGTTCCACCCGAAGAAGCAGGGG
CTGCAGTAGCTGCCGAATCTTCTACTGGTACATGGACAACTGTATGGACC
GACGGACTTACTAGTCTTGATCGTTACAAAGGACGATGCTACCACATCGA
GCCTGTTGCTGGAGAAGAAAATCAATATATTTGTTATGTAGCGTATCCCT
TAGACCTTTTTGAAGAAGGTTCTGTTACTAACATGTTTACTTCCATTGTG
GGTAACGTATTTGGGTTCAAAGCCCTGCGTGCTCTACGTTTGGAGGATTT
GCGAATCCCTGTTTCTTATATAAAAACTTTCCAAGGCCCGCCTCACGGTA
TCCAGGTTGAGAGAGATAAATTGAACAAGTATGGCCGTCCCCTATTGGGA
TGCACTATTAAACCTAAATTGGGGTTATCCGCTAAAAACTATGGTCGAGC
AGTTTATGAATGTCTTCGCGGTGGACTTGATTTTACCAAAGATGATGAAA
ACGTGAATTCACAACCGTTTATGCGTTGGAGAGACCGTTTCCTATTTTGT
GCCGAAGCTATTTATAAAGCACAGGCCGAAACAGGTGAAATCAAAGGGCA
TTACTTGAATGCTACTGCGGGGACATGCGAAGACATGATGAAAAGGGCTG
TATTTGCCAGAGAATTGGGAGCCCCTATCGTAATGCATGACTACATAACA
GGTGGATTCACTGCAAATACTAGCTTGGCTCATTATTGCCGAGATAATGG
TTTACTTCTTCACATCCACCGTGCAATGCACGCAGTTATTGATAGACAGA
AGAATCATGGTATGCACTTCCGTGTACTAGCTAAAGCGTTACGTCTGTCT
GGTGGAGATCATATTCATGCTGGTACCGTAGTAGGGAAGCTTGAAGGGGA
AAGAGATATTACTTTAGGCTTTGTTGATTTACTACGTGATGATTATACTG
AAAAAGACCGAAGCCGCGGTATCTATTTCACTCAATCTTGGGTTTCTACC
CCAGGTGTTCTGCCTGTTGCTTCGGGAGGTATTCACGTTTGGCATATGCC
TGCTTTAACCGAGATCTTTGGAGATGATTCTGTACTACAGTTTGGTGGAG
GAACCTTAGGACACCCTTGGGGAAATGCACCGGGTGCTGTAGCGAATCGA
GTAGCTCTAGAAGCATGTGTACAAGCTCGTAATGAGGGACGTGATCTTGC
TAGCGAGGGTAATACAATTATTCGCGAGGCTGCCAAATGGAGTCCGGAAT
TAGCTGCTGCTTGTGAGGTATGGAAGGAAATCAAATTTGAA
>Kalidium_foliatum
TTGACTTATTATACTCCTGAGTATGAAACCAAAGATACTGATATCTTGGC
AGCATTTCGAGTAAGTCCTCAACCTGGAGTTCCACCTGAAGAAGCAGGGG
CTGCAGTAGCTGCCGAATCTTCTACTGGTACATGGACAACTGTATGGACC
GACGGACTTACTAGTCTTGATCGTTACAAAGGACGATGCTACCACATCGA
GCCTGTTGCTGGAGAAGAAAATCAATATATTTGTTATGTAGCGTATCCTT
TAGACCTTTTTGAAGAAGGTTCTGTTACTAACATGTTTACTTCCATTGTG
GGTAACGTATTTGGGTTCAAAGCCTTGCGTGCTCTACGTTTGGAGGATTT
GCGAATCCCTGTGGCTTATATAAAAACTTTCCAAGGCCCGCCTCACGGTA
TCCAGGTTGAAAGAGATAAATTGAACAAGTATGGTCGTCCCCTATTGGGA
TGCACTATTAAACCTAAATTGGGGTTATCTGCTAAAAACTATGGTCGAGC
AGTTTATGAATGTCTTCGCGGTGGACTTGATTTTACCAAAGATGATGAAA
ACGTGAATTCACAACCGTTTATGCGTTGGAGAGACCGTTTCCTATTTTGT
GCCGAAGCTCTTTATAAAGCACAGGCCGAAACAGGTGAAATCAAAGGGCA
TTACTTGAATGCTACTGCGGGGACATGTGAAGACATGATGAAAAGGGCTG
TATTTGCCAGAGAATTGGGAGTTCCTATCGTAATGCATGACTACTTAACA
GGTGGATTCACTGCAAATACTAGCTTGGCTCATTATTGCCGAGATAATGG
TTTACTTCTTCACATCCACCGTGCAATGCACGCAGTTATTGATAGACAAA
AGAATCATGGTATGCACTTCCGTGTACTAGCTAAAGCGTTACGTTTGTCT
GGTGGAGATCATATTCATGCTGGTACCGTAGTAGGTAAACTTGAAGGGGA
AAGAGATATTACTTTAGGCTTTGTTGATTTACTACGTGATGATTATACTG
AAAAAGACCGAAGCCGCGGTATCTATTTCACTCAATCTTGGGTTTCTACC
CCAGGTGTTCTGCCTGTTGCTTCTGGAGGTATTCACGTTTGGCATATGCC
TGCTTTAACCGAGATTTTTGGAGATGATTCTGTACTACAGTTTGGTGGAG
GAACTTTAGGACACCCTTGGGGAAATGCACCGGGTGCTGTAGCGAATCGA
GTAGCTCTAGAAGCATGTGTACAAGCTCGTAATGAGGGACGTGATCTTGC
TCGCGAGGGTAATACAATTATTCGCGAAGCTAGCAAATGGAGTCCTGAAT
TAGCTGCTGCTTGTGAGATATGGAAGGAAATCAAATTTGAA
>Suaeda_altissima
TTGACTTATTATACTCCTGAGTATGAAACCCAAGATACTGATATCTTGGC
AGCATTTCGAGTAACTCCTCAACCTGGAGTTCCACCTGAAGAAGCAGGGG
CTGCAGTAGCTGCCGAATCTTCTACTGGTACATGGACAACTGTATGGACC
GACGGACTTACTAGTCTTGATCGTTACAAAGGACGATGCTACCACATCGA
GCCTGTTGCTGGAGAAGAAAATCAATATATTTGTTATGTAGCGTATCCCT
TAGACCTTTTTGAAGAAGGTTCTGTTACTAACATGTTTACTTCCATTGTG
GGTAACGTATTCGGGTTCAAAGCTCTACGTGCTCTACGTTTGGAGGATTT
GCGAATCCCTGTTGCTTATGTAAAAACTTTCCAAGGACCGCCTCATGGTA
TCCAGGTTGAGAGAGATAAATTAAACAAGTATGGTCGTCCCCTATTGGGA
TGCACTATTAAACCTAAATTGGGGTTATCTGCTAAAAACTACGGTCGAGC
AGTTTATGAATGTCTTCGCGGTGGACTTGATTTTACCAAAGATGATGAAA
ACGTGAACTCACAACCGTTTATGCGTTGGAGAGACCGTTTCCTATTTTGT
GCCGAAGCTCTTTATAAAGCACAGGCCGAAACAGGTGAAATCAAAGGACA
TTACTTGAATGCTACTGCGGGTACATGCGAAGACATGATGAAAAGGGCTG
TATTTGCCAGAGAATTGGGAGTTCCTATCGTAATGCATGACTACATAACA
GGTGGATTCACTGCAAATACTACCTTGGCTCATTATTGCCGAGATAATGG
TCTACTTCTTCACATCCACCGTGCAATGCACGCAGTTATTGATAGACAGA
AGAATCATGGTATGCACTTCCGTGTACTAGCTAAAGCGTTACGTCTGTCT
GGTGGAGATCATATTCATGCTGGTACCGTAGTAGGAAAGCTTGAAGGGGA
AAGAGATATTACTTTAGGCTTTGTTGATTTACTACGTGACGATTATACTG
AAAAAGACCGAAGTCGCGGTATTTATTTCACTCAATCTTGGGTTTCCACT
CCAGGTGTTCTGCCTGTTGCTTCGGGGGGTATTCACGTTTGGCATATGCC
TGCTTTAACCGAGATCTTTGGGGATGATTCTGTACTACAGTTTGGTGGAG
GAACTTTAGGACACCCTTGGGGAAATGCACCGGGTGCTGTAGCGAATCGA
GTAGCTCTAGAAGCATGTGTACAAGCTCGTAATGAGGGACGTGATCTTGC
TCGCGAGGGTAATACAATTATTCGCGAGGCTAGTAAATGGAGTCCTGAAC
TAGCTGCTGCTTGTGAGATATGGAAGGAAATCAAATTTGAA
>Suaeda_microphylla
TTGACTTATTATACTCCTGAGTATGAAACCCAAGATACTGATATCTTGGC
AGCATTTCGAGTAACTCCTCAACCTGGAGTTCCACCTGAAGAAGCAGGGG
CTGCAGTAGCTGCCGAATCTTCTACTGGTACATGGACAACTGTATGGACC
GACGGACTTACTAGTCTTGATCGTTACAAAGGACGATGCTACCACATCGA
GCCTGTTGCTGGAGAAGAAAATCAATATATTTGTTATGTAGCGTATCCCT
TAGACCTTTTTGAAGAAGGTTCTGTTACTAACATGTTTACTTCCATTGTG
GGTAACGTATTCGGGTTCAAAGCTCTACGTGCTCTACGTTTGGAAGATTT
GCGAATCCCTGTTGCTTATGTAAAAACTTTCCAAGGACCGCCTCACGGTA
TCCAGGTTGAGAGAGATAAATTAAACAAGTATGGTCGTCCCCTATTGGGA
TGCACTATTAAACCTAAATTGGGGTTATCTGCTAAAAACTACGGTCGAGC
AGTTTATGAATGTCTTCGAGGTGGACTTGATTTTACCAAAGATGATGAAA
ACGTGAATTCACAACCGTTTATGCGTTGGAGAGACCGTTTCCTATTTTGT
GCCGAAGCTCTTTATAAAGCACAGGCCGAAACAGGTGAAATCAAAGGACA
TTACTTGAATGCTACTGCGGGTACATGCGAAGACATGATGAAAAGGGCTG
TATTTGCCAGAGAATTGGGAGTTCCTATCGTAATGCATGACTACTTAACA
GGTGGATTCACTGCAAATACTACCTTGGCTCATTATTGCCGAGATAATGG
TCTACTTCTTCACATCCACCGTGCAATGCACGCAGTTATTGATAGACAGA
AGAATCATGGTATGCACTTCCGTGTACTAGCTAAAGCGTTACGTCTGTCT
GGTGGAGATCATATTCATGCTGGTACCGTAGTAGGGAAGCTTGAAGGGGA
AAGAGATATTACTTTAGGCTTTGTTGATTTACTACGTGATGATTATACTG
AAAAAGACCGAAGCCGCGGTATCTATTTCACTCAATCTTGGGTTTCTACC
CCGGGTGTTCTGCCTGTTGCTTCGGGAGGTATTCACGTTTGGCATATGCC
TGCTTTAACCGAGATCTTTGGAGATGATTCTGTACTACAGTTTGGTGGAG
GAACCCTAGGACACCCTTGGGGAAATGCACCAGGTGCTGTAGCGAATCGA
GTAGCTCTAGAAGCATGTGTACAAGCTCGTAATGAGGGGCGTGATCTTGC
TCGCGAAGGTAATACAATTATTCGCGAGGCTAGCAAATGGAGTCCTGAAT
TAGCTGCTGCTTGTGAGATATGGAAGGAAATCAAATTTGAA
>Suaeda_physophora
TTGACTTATTATACTCCTGAGTATGAAACCCAAGATACTGATATCTTAGC
AGCATTTCGAGTAAGTCCTCAACCTGGAGTTCCACCTGAAGAAGCAGGGG
CTGCAGTAGCTGCCGAATCTTCTACTGGTACATGGACAACTGTATGGACC
GACGGACTTACTAGTCTTGATCGTTACAAAGGACGATGCTACCACATCGA
GCCTGTTGCTGGAGAAGAAAATCAATATATTTGTTATGTAGCGTATCCCT
TAGACCTTTTTGAAGAGGGTTCTGTTACTAACATGTTTACTTCCATTGTG
GGTAACGTATTCGGGTTCAAAGCTCTGCGTGCTCTACGTTTGGAAGATTT
GCGAATCCCTGTTGCTTATATAAAAACTTTCCAAGGACCGCCTCACGGTA
TCCAGGTTGAGAGAGATAAATTAAACAAGTATGGTCGTCCCCTATTGGGA
TGCACTATTAAACCTAAATTGGGGTTATCTGCTAAAAACTATGGTCGAGC
AGTTTATGAATGTCTTCGCGGTGGACTTGATTTTACAAAAGATGATGAAA
ACGTGAATTCACAACCGTTTATGCGTTGGAGAGACCGTTTCCTATTTTGT
GCCGAAGCTCTTTATAAAGCACAGGCCGAAACAGGTGAAATCAAAGGACA
TTACTTGAATGCTACTGCGGGTACATGCGAAGACATGATGAAAAGGGCTG
TATTTGCCAGAGAATTGGGAGTTCCTATCGTAATGCATGACTACATAACA
GGTGGATTCACTGCAAATACTACCTTGGCTCATTATTGCCGAGATAATGG
TCTACTTCTTCACATCCACCGTGCAATGCACGCAGTTATTGATAGACAGA
AGAATCATGGTATGCACTTCCGTGTACTAGCTAAAGCGTTACGTCTGTCT
GGTGGAGATCATATTCATGCTGGTACCGTAGTAGGGAAGCTTGAAGGGGA
AAGAGATATTACTTTAGGCTTTGTTGATTTACTACGTGATGATTATACTG
AAAAAGACCGAAGCCGCGGTATCTATTTCACTCAATCTTGGGTTTCTACC
CCGGGTGTTCTGCCTGTTGCTTCGGGAGGTATTCACGTTTGGCATATGCC
TGCTTTAACCGAGATCTTTGGAGATGATTCTGTACTACAGTTTGGTGGAG
GAACCTTAGGACACCCTTGGGGAAATGCACCAGGTGCTGTAGCGAATCGA
GTAGCTCTAGAAGCATGTGTACAAGCTCGTAATGAGGGGCGTGATCTTGC
TCGCGAAGGTAATACAATTATTCGCGAGGCTAGCAAATGGAGTCCTGAAT
TAGCTGCTGCTTGTGAGATATGGAAGGAAATCAAATTTGAA
>Tecticornia_australasica
TTGACTTATTATACTCCTGAGTATGAAACCAAAGATACAGATATCTTGGC
AGCATTTCGAGTAAGTCCTCAACCTGGAGTTCCACCTGAAGAAGCAGGGG
CTGCAGTAGCTGCCGAATCTTCTACTGGTACATGGACAACTGTATGGACC
GACGGACTTACTAGTCTTGATCGTTACAAAGGACGATGCTACCACATCGA
GCCTGTTGCTGGAGAAGAAAATCAATATATTTGTTATGTAGCGTATCCCT
TAGACCTTTTTGAAGAAGGTTCTGTTACTAACATGTTTACTTCCATTGTG
GGTAACGTATTTGGGTTCAAAGCCCTGCGTGCTCTACGTTTGGAGGATTT
GCGAATCCCTGTGTCTTATATAAAAACTTTCCAAGGCCCGCCTCACGGTA
TCCAGGTTGAAAGAGATAAATTGAACAAGTATGGCCGTCCCCTATTGGGA
TGCACTATTAAACCTAAATTGGGGTTATCTGCTAAAAACTATGGTCGAGC
AGTTTATGAATGTCTTCGCGGTGGACTTGATTTTACCAAAGATGATGAAA
ACGTGAATTCACAACCGTTTATGCGTTGGAGAGACCGTTTCCTATTTTGT
GCCGAAGCTCTTTATAAAGCACAGGCCGAAACAGGTGAAATCAAAGGGCA
TTACTTGAATGCTACTGCGGGTACATGTGAAGACATGATGAAAAGGGCTG
TATTTGCCAGAGAATTGGGAGTTCCTATCGTAATGCATGACTACTTAACA
GGTGGATTCACTGCAAATACTAGCTTGGCTCATTATTGCCGAGATAATGG
TTTACTTCTTCACATCCACCGTGCAATGCACGCAGTTATTGATAGACAAA
AGAATCATGGTATGCACTTCCGTGTACTAGCTAAAGCGTTACGTCTGTCT
GGTGGAGATCATATTCATGCTGGTACCGTAGTAGGTAAGCTTGAAGGGGA
AAGAGATATTACTTTAGGCTTTGTTGATTTACTACGTGATGATTATACTG
AAAAAGACCGAAGCCGCGGTATCTATTTCACTCAATCTTGGGTTTCTACC
CCAGGTGTTCTGCCTGTTGCTTCTGGAGGTATTCACGTTTGGCATATGCC
TGCTTTAACCGAGATTTTTGGAGATGATTCTGTACTACAGTTTGGTGGAG
GAACTTTAGGACATCCTTGGGGAAATGCACCGGGTGCTGTAGCGAATCGA
GTAGCTCTAGAAGCATGTGTACAAGCTCGTAATGAGGGACGTGATCTTGC
TCGCGAGGGTAATACAATTATTCGCGAGGGTAGCAAATGGAGTCCTGAAT
TAGCTGCTGCTTGTGAGATATGGAAGGAAATCAAATTTGAA
>Arthrocnemum_macrostachyum
TTGACTTATTATACTCCTGAGTATGAAACCAAAGATACAGATATCTTGGC
AGCATTTCGAGTAAGTCCTCAACCTGGAGTTCCACCTGAAGAAGCAGGGG
CTGCAGTAGCTGCCGAATCTTCTACTGGTACATGGACAACTGTATGGACC
GACGGACTTACTAGTCTTGATCGTTACAAAGGACGATGCTACCACATCGA
GCCTGTTGCTGGAGAAGAAAATCAATATATTTGTTATGTAGCGTATCCCT
TAGACCTTTTTGAAGAAGGTTCTGTTACTAACATGTTTACTTCCATTGTG
GGTAACGTATTTGGGTTCAAAGCCCTGCGTGCTCTACGTTTGGAGGATTT
GCGAATCCCTGTGTCTTATATAAAAACTTTCCAAGGCCCGCCTCACGGTA
TCCAGGTTGAAAGAGATAAATTGAACAAGTATGGCCGTCCCCTATTGGGA
TGCACTATTAAACCTAAATTGGGGTTATCTGCTAAAAACTATGGTCGAGC
AGTTTATGAATGTCTTCGCGGTGGACTTGATTTTACCAAAGATGATGAAA
ACGTGAATTCACAACCGTTTATGCGTTGGAGAGACCGTTTCCTATTTTGT
GCCGAAGCTATTTATAAAGCACAGGCCGAAACAGGTGAAATCAAAGGGCA
TTACTTGAATGCTACTGCGGGGACATGTGAAGACATGATGAAAAGGGCTG
TATTTGCCAGAGAATTGGGAGCTCCTATCGTAATGCATGACTACTTAACA
GGTGGATTCACTGCAAATACTAGCTTGGCTCATTATTGCCGAGATAATGG
TTTACTTCTTCACATCCACCGTGCAATGCACGCAGTTATTGATAGACAAA
AGAATCATGGTATGCACTTCCGTGTACTAGCTAAAGCGTTACGTCTGTCT
GGTGGAGATCATATTCATGCTGGTACCGTAGTAGGTAAGCTTGAAGGGGA
AAGAGATATTACTTTAGGCTTTGTTGATTTACTACGTGATGATTATACTG
AAAAAGACCGAAGCCGCGGTATCTATTTCACTCAATCTTGGGTTTCTACC
CCAGGTGTTCTGCCTGTTGCTTCTGGAGGTATTCACGTTTGGCATATGCC
TGCTTTAACCGAGATTTTTGGAGATGATTCTGTACTACAGTTTGGTGGGG
GAACCTTAGGACATCCTTGGGGAAATGCACCGGGTGCTGTAGCGAATCGA
GTAGCTCTAGAAGCATGTGTACAAGCTCGTAATGAGGGACGTGATCTTGC
TCGCGAGGGTAATACAATTATTCGCGAGGCTAGCAAATGGAGTCCTGAAT
TAGCTGCTGCTTGTGAGATATGGAAGGAAATCAAATTTGAA
>Achyranthes_aspera
TTGACTTATTATACTCCGGAGTATGAAACCCTAGATACTGATATCTTGGC
AGCATTCCGAGTAACTCCTCAACCTGGAGTTCCACCCGAAGAAGCAGGGG
CTGCAGTAGCTGCCGAATCTTCTACTGGTACATGGACAACTGTATGGACC
GACGGGCTTACCAGTCTTGATCGTTACAAAGGACGATGCTACCACATCGA
GCCCGTTGCTGGCGAAGAAAATCAATATATTTGTTATGTAGCGTATCCTT
TAGACCTTTTTGAAGAAGGTTCTGTTACTAACATGTTTACTTCCATTGTA
GGTAACGTATTTGGGTTCAAAGCCCTGCGTGCTCTACGTTTGGAGGATTT
GCGAATCCCTGTTGCTTATATAAAAACTTTCCAAGGCCCGCCTCACGGTA
TCCAAGTTGAAAGAGATAAATTGAACAAGTATGGTCGTCCCCTATTGGGA
TGCACTATTAAACCTAAATTGGGGTTATCCGCTAAAAACTATGGTCGAGC
ATGTTATGAATGTCTTCGTGGTGGACTTGATTTTACCAAAGATGATGAAA
ACGTGAACTCCCAGCCGTTTATGCGTTGGAGAGACCGTTTCGTATTTTGT
GCCGAAGCTCTTTATAAAGCACAGGCCGAAACAGGTGAAATCAAAGGGCA
TTACTTGAATGCTACCGCGGGTACATGCGAAGAAATGATAAAAAGAGCTG
TATTTGCCAGAGAATTGGGAGCTCCTATCGTAATGCATGACTACTTAACT
GGGGGATTCACTGCAAATACTAGTTTGGCTCATTATTGCCGAGATAATGG
TCTACTTCTTCACATCCACCGTGCAATGCACGCAGTTATTGATAGACAGA
AAAATCATGGTATGCACTTTCGTGTACTAGCTAAAGCGTTACGTCTGTCT
GGTGGAGATCATATTCATTCTGGTACCGTAGTAGGTAAGCTTGAAGGGGA
AAGAGATATTACTTTAGGCTTTGTTGATTTACTACGTGATGATTATACTG
AAAAAGACAGAAGTCGCGGTATTTATTTCACTCAACCTTGGGTTTCCACA
CCAGGTGTTATACCTGTTGCTTCGGGAGGTATTCACGTTTGGCATATGCC
TGCTCTAACCGAAATCTTCGGAGATGATTCTGTACTGCAGTTTGGTGGAG
GAACTTTAGGACACCCTTGGGGGAATGCACCGGGTGCTGTAGCGAATCGA
GTAGCTCTAGAAGCATGTGTACAAGCTCGTAATGAGGGACGTGATCTTGC
TCGCGAGGGTAATGACATTATTCGCGCGGCTGCTAAATGGAGTCCTGAAC
TAGCTGCTGCTTGTGAAATATGGAAGGAAATCAAATTTGAA
>Acroglochin_chenopodioides
TTGAATTATTATACTCCTGAGTATGAAACCCAAGATACTGATATCTTGGC
AGCATTCCGAGTAACTCCTCAACCTGGAGTTCCACCCGAAGAAGCAGGGG
CTGCAGTAGCTGCCGAATCTTCTACTGGTACATGGACAACTGTATGGACC
GACGGACTTACCAGTCTTGATCGTTACAAAGGACGATGCTACAACATCGA
GCCCGTTGCTGGAGAAGAAGGTCAATATATTTGTTATGTAGCGTATCCTT
TAGACCTTTTTGAAGAAGGTTCTGTTACTAACATGTTTACTTCCATTGTG
GGTAACGTATTTGGGTTCAAAGCCCTGCGTGCTCTACGTTTGGAGGATTT
GCGAATCCCTGTTGCTTATGTAAAAACTTTCCAAGGCCCGCCTCACGGTA
TCCAAGTTGAAAGAGATAAATTGAACAAGTATGGTCGTCCCCTATTGGGA
TGCACTATTAAACCTAAATTGGGGTTATCCGCTAAAAACTATGGTCGAGC
AGTTTATGAATGTCTTCGCGGTGGACTTGATTTTACCAAAGATGATGAAA
ACGTAAACTCCCAACCGTTTATGCGTTGGAGAGACCGTTTCCTATTTTGT
GCCGAAGCTCTTTATAAAGCACAAGCCGAAACAGGTGAAATCAAAGGGCA
TTACTTGAATGCTACCGCAGGTACATGCGAAGAAATGATAAAAAGGGCTG
TATTTGCCAGAGAATTGGGAGTTCCTATCGTAATGCATGACTACTTAACA
GGTGGATTCACTGCAAATACTAGCTTGGCTCATTATTGCCGAGATAATGG
TCTACTTCTTCACATCCACCGTGCAATGCACGCAGTTATTGATAGACAGA
AGAATCATGGTATGCACTTCCGTGTACTAGCTAAAGCGTTACGTCTGTCT
GGTGGAGATCATATTCATTCTGGTACCGTAGTAGGTAAACTTGAAGGGGA
AAGAGATATTACTTTAGGCTTTGTTGATTTACTACGTGATGATTATACTG
AAAAAGACCGAAGCCGCGGTATTTATTTCACTCAATCTTGGGTTTCCACA
CCAGGTGTTCTGCCAGTTGCTTCAGGAGGTATTCACGTTTGGCATATGCC
TGCTCTAACTGAGATCTTTGGAGATGATTCTGTACTACAGTTTGGTGGCG
GAACCTTAGGACACCCTTGGGGAAATGCACCGGGTGCTGTAGCGAATCGA
GTAGCTCTAGAAGCATGTGTACAAGCTCGTAATGAGGGACGTGATCTTGC
TCGCGAGGGTAATGAAATTATTCGCGAGGCTAGCAAATGGAGTCCTGAAC
TAGCTGCTGCTTGTGAGGTATGGAAGGAAATCAAATTTGAA
>Aerva_javanica
TTGACTTATTATACTCCGGAGTATGAAACCCTAGATACTGATATCTTGGC
AGCATTCCGAGTAACTCCGCAACCTGGAGTTCCACCCGAAGAAGCAGGGG
CTGCAGTAGCTGCCGAATCTTCTACTGGTACATGGACAACTGTATGGACC
GACGGGCTTACCAGTCTTGATCGTTACAAAGGACGATGCTACCACATCGA
GCCTGTTGCTGGCGAAGAAAATCAATATATTTGTTATGTAGCGTATCCTT
TAGACCTTTTTGAAGAAGGTTCTGTTACTAACATGTTTACTTCCATTGTA
GGTAACGTATTCGGGTTCAAAGCCCTGCGTGCTCTACGTTTGGAGGATTT
GCGAATCCCTGTTGCTTATGTAAAAACTTTCCAAGGCCCGCCTCACGGTA
TCCAAGTTGAAAGAGATAAATTGAACAAGTATGGTCGTCCCCTATTGGGA
TGCACCATTAAACCGAAATTGGGGTTATCCGCTAAAAACTATGGTCGAGC
ATGTTATGAATGTCTTCGTGGTGGACTTGATTTTACCAAAGATGATGAAA
ACGTGAACTCCCAGCCGTTTATGCGTTGGAGAGACCGTTTCGTATTTTGT
GCCGAAGCTATTTATAAAGCACAGGCCGAAACAGGTGAAATCAAAGGGCA
TTACTTGAATGCTACTGCGGGTACATGCGAAGAAATGATAAAAAGAGCTG
TATTTGCCAGAGAATTGGGAGTTCCTATCGTAATGCATGACTACTTAACA
GGTGGATTCACTGCAAATACTACTTTGTCTCATTATTGCCGAGATAATGG
TCTACTTCTTCACATTCACCGTGCAATGCACGCAGTTATTGATAGACAGA
AAAATCATGGTATGCACTTCCGTGTACTATCTAAAGCGTTACGTCTGTCT
GGTGGAGATCATATTCATTCTGGTACCGTAGTAGGGAAGCTTGAAGGGGA
AAGAGATATTACTTTAGGCTTTGTTGATTTACTACGTGATGATTATACTG
AAAAAGACAGAAGTCGCGGTATTTATTTCACTCAATCTTGGGTTTCCACA
CCAGGTGTTATACCTGTTGCTTCAGGAGGTATTCACGTTTGGCATATGCC
TGCTCTAACCGAAATCTTCGGAGATGATTCTGTACTACAGTTTGGTGGAG
GAACTTTAGGACACCCTTGGGGGAATGCACCGGGTGCTGTAGCGAATCGA
GTAGCTCTAGAAGCATGTGTACAAGCTCGTAATGAGGGACGTGATCTTGC
TCGCGAGGGTAATGAAATTATTCGCGCGGCTGCTAAATGGAGTCCTGAAC
TAGCTGCTGCTTGTGAAATATGGAAGGAAATCAAATTTGAA
>Monolepis_nuttalliana
TTGACTTATTATACTCCTGAGTATGAAACCCTAGATACTGATATCTTGGC
AGCATTCCGAGTAAGTCCTCAACCTGGAGTTCCACCCGAAGAAGCAGGGG
CTGCAGTAGCTGCTGAATCTTCTACTGGTACATGGACAACTGTATGGACC
GACGGACTTACCAGTCTTGATCGTTACAAAGGACGATGCTACCACATCGA
GCCCGTTGCTGGAGAAGAAAATCAATATATTTGTTATGTAGCGTATCCTT
TAGACCTTTTTGAAGAAGGTTCTGTTACTAACATGTTTACTTCCATTGTG
GGTAACGTATTTGGGTTCAAAGCGCTGCGTGCTCTACGTTTGGAAGATTT
GCGAATCCCTGTTGCTTATGTAAAAACTTTCCAAGGCCCGCCTCACGGTA
TCCAAGTTGAGAGAGATAAATTGAACAAGTATGGTCGTCCACTATTGGGA
TGCACTATTAAACCTAAATTGGGGTTATCCGCTAAAAACTATGGTCGAGC
AGTTTATGAATGTCTTCGCGGTGGACTTGATTTTACCAAAGATGATGAAA
ACGTGAACTCCCAACCGTTTATGCGTTGGAGAGACCGTTTCCTATTTTGT
GCCGAAGCTCTTTATAAAGCACAAGCCGAAACAGGTGAAATCAAAGGGCA
TTACTTGAATGCTACCGCGGGTACATGCGAAGACATGATGAAAAGGGCTG
TATTTGCCAGAGAATTGGGCGTTCCTATCGTAATGCATGACTACTTAACA
GGGGGATTCACTGCAAATACTACCTTAGCTCATTATTGCCGAGATAATGG
TCTACTTCTTCACATCCACCGTGCAATGCACGCAGTTATTGATAGACAGA
AGAATCATGGTATGCACTTCCGTGTACTAGCTAAAGCGTTACGTCTATCT
GGTGGAGATCATATTCATTCTGGTACCGTAGTAGGTAAGCTTGAAGGAGA
AAGAGATATTACTTTAGGCTTTGTTGATTTACTACGTGATGATTATACTG
AAAAAGACCGAAGTCGCGGTATTTATTTCACTCAATCTTGGGTTTCCACA
CCAGGTGTTCTGCCGGTTGCTTCGGGCGGTATTCACGTTTGGCATATGCC
TGCTCTAACCGAGATCTTTGGGGATGATTCTGTACTACAGTTTGGTGGAG
GAACTTTAGGACACCCTTGGGGGAATGCACCGGGTGCTGTAGCGAATCGA
GTAGCTCTAGAAGCATGTGTACAAGCTCGTAATGAGGGACGTGATCTTGC
TCGCGAGGGTAATACAATTATTCGCGAGGCTACCAAATGGAGTCCTGAAC
TAGCTGCTGCTTGTGAAGTATGGAAGGAAATCAAATTTGAA
>Agriophyllum_squarrosum
TTGACTTATTATACTCCTGAGTATGAAACCCAAGATACTGATATCTTGGC
AGCATTCCGAGTAAGTCCTCAACCTGGAGTTCCACCTGAAGAAGCAGGGG
CTGCAGTAGCTGCCGAATCTTCTACTGGTACATGGACAACTGTATGGACC
GACGGACTTACCAGTCTTGATCGTTACAAAGGACGATGCTACCACATCGA
GCCTGTTGCTGGAGAAGAAAATCAATATATTTGTTATGTAGCGTATCCTT
TAGACCTTTTTGAAGAAGGTTCTGTTACTAACATGTTTACTTCCATTGTG
GGTAACGTATTTGGGTTCAAAGCCCTGCGTGCTCTACGTTTGGAGGATTT
GCGAATCCCTGTTGCTTATATAAAAACTTTCCAAGGCCCACCTCACGGGA
TCCAAGTTGAGAGAGATAAATTGAACAAGTATGGCCGTCCCCTATTGGGA
TGCACTATTAAACCGAAATTGGGGTTATCTGCTAAAAACTATGGTCGAGC
GGTTTATGAATGTCTTCGCGGTGGACTTGATTTTACCAAAGATGATGAAA
ATGTGAACTCCCAACCGTTTATGCGTTGGAGAGACCGTTTCCTATTTTGT
GCCGAAGCTCTTTATAAAGCACAAACTGAAACAGGTGAAATCAAAGGGCA
TTACTTGAATGCTACCGCGGGTACATGTGAAGAAATGATAAAAAGGGCTG
TATTTGCCAGAGAATTGGGAGTTCCTATCGTAATGCATGACTACTTAACA
GGTGGATTCACTGCAAATACTAGCTTGGCTCATTATTGTCGAGATAATGG
TCTACTTCTTCACATCCACCGTGCAATGCACGCAGTTATTGATAGACAGA
AGAATCATGGTATGCACTTCCGTGTACTAGCTAAAGCGTTACGTCTGTCT
GGTGGAGATCATATTCATTCTGGTACCGTAGTAGGTAAGCTTGAAGGGGA
AAGAGATATTACTTTAGGCTTTGTTGATTTACTACGTGATGATTATACTG
AAAAAGACCGAAGTCGCGGTATTTATTTCACTCAATCTTGGGTTTCCACA
CCAGGTGTTCTGCCCGTTGCTTCAGGAGGTATTCACGTTTGGCATATGCC
CGCTCTAACCGAGATCTTTGGGGATGATTCTGTACTACAGTTTGGTGGAG
GAACTTTAGGACACCCTTGGGGAAATGCACCGGGTGCTGTAGCGAATCGA
GTAGCTCTAGAAGCATGTGTACAAGCTCGTAATGAGGGACGTGATCTTGC
TACCGAGGGTAATGCAATTATTCGCGAGGCTAGCAAATGGAGTCCTGAAC
TAGCTGCTGCTTGTGAGGTATGGAAGGAAATCAAATTTGAA
>Alternanthera_pungens
TTGACTTATTATACTCCGGAGTATGAAACCCTAGATACTGATATCTTGGC
AGCATTCCGAGTAACTCCTCAACCTGGAGTTCCACCCGAAGAAGCAGGGG
CTGCAGTAGCTGCCGAATCTTCTACTGGTACATGGACAACTGTATGGACT
GACGGGCTTACCAATCTTGATCGTTACAAAGGACGTTGCTACCATATCGA
GCCCGTTGCTGGTGAAGAAAACCAATATATTTGTTATGTAGCGTATCCTT
TAGACCTTTTTGAAGAAGGTTCTGTTACTAACATGTTTACTTCCATTGTA
GGTAACGTATTTGGGTTCAAAGCTCTGCGTGCTCTACGTTTGGAAGATTT
GCGAATCCCTGTTGCTTATGTAAAAACTTTCCAAGGCCCGCCTCACGGTA
TCCAAGTTGAAAGAGATAAATTGAACAAGTATGGCCGTCCTCTATTGGGA
TGCACTATTAAACCTAAATTGGGGTTATCCGCTAAAAACTATGGTCGAGC
ATGTTATGAATGTCTTCGTGGTGGACTTGATTTTACCAAAGATGATGAAA
ACGTGAACTCCCAGCCGTTTATGCGTTGGAGAGACCGTTTCGTATTTTGT
GCCGAAGCTCTTTATAAAGCACAGGCCGAAACAGGTGAAATCAAAGGGCA
TTACTTGAATGCTACCGCAGGTACATGCGAAGAAATGATAAAAAGAGCTG
TATTTGCCAGAGAATTAGGAGTTCCTATCGTAATGCATGACTACTTAACA
GGGGGATTCACTGCAAATACTAGTTTGTCTCATTATTGCCGAGATAATGG
TCTACTTCTTCACATCCACCGTGCAATGCACGCAGTTATTGATAGACAGA
AAAATCATGGTATGCACTTCCGTGTACTAGCTAAAGCGTTACGTCTGTCT
GGTGGAGATCATATTCATTCTGGTACCGTAGTAGGTAAGCTTGAAGGGGA
AAGAGATATTACTTTAGGCTTTGTTGATTTACTACGTGATGATTATACTG
AAAAAGACAGAAGTCGTGGTATTTATTTCACTCAATCTTGGGTTTCCACA
CCAGGTGTTATACCTGTTGCTTCGGGAGGTATTCACGTTTGGCATATGCC
TGCTTTAACCGAAATCTTCGGAGATGATTCTGTACTACAATTTGGTGGAG
GAACTTTAGGACACCCTTGGGGGAATGCACCAGGTGCTGTAGCGAATCGA
GTAGCTTTAGAAGCATGTGTACAAGCTCGTAATGAGGGACGTGATCTTGC
TCGCGAGGGTAATGAAATTATTCGCGCTGCTGCGAAATGGAGTCCTGAAC
TAGCTGCTGCTTGTGAAATCTGGAAGGAAATCAAATTTGAA
>Amaranthus_greggii
TTGACTTATTATACTCCTGAGTATGAAACCCTAGATACTGATATCTTGGC
AGCATTCCGAGTAACTCCTCAACCTGGAGTTCCACCTGAAGAAGCGGGGG
CTGCAGTAGCTGCCGAATCTTCTACTGGTACATGGACAAGTGTATGGACC
GACGGACTTACCAGTCTTGATCGTTACAAAGGACGATGCTACAACATCGA
GCCCGTTGCTGGAGAAGAAAATCAATATATTTGTTATGTAGCGTATCCTT
TAGACCTTTTTGAAGAAGGTTCTGTTACTAACATGTTTACTTCCATTGTG
GGTAACGTATTTGGGTTCAAAGCTTTGCGTGCTCTACGTTTGGAAGATTT
GCGAATCCCTGTTGCTTATGTCAAAACTTTCCAAGGCCCGCCTCACGGTA
TCCAGGTTGAAAGAGATAAATTGAACAAGTATGGTCGTCCCCTATTGGGA
TGCACTATTAAACCAAAATTGGGGTTATCCGCTAAAAACTATGGTCGAGC
ATGTTATGAATGTCTTCGTGGTGGACTTGATTTTACCAAAGATGATGAAA
ACGTGAATTCCCAGCCGTTCATGCGTTGGAGAGACCGTTTCCTATTTTGT
GCCGAAGCTATTTATAAATCACAAGCCGAAACAGGTGAAATCAAAGGGCA
TTATTTGAATGCTACCGCAGGTACTTGCGAAGAAATGATAAAAAGAGCTG
TATTTGCTAGAGAGTTGGGAGTTCCAATCGTAATGCATGACTACTTAACA
GGTGGATTCACTGCAAATACTAGCTTGTCTCAGTATTGCCGAGACAATGG
TCTACTTCTTCACATCCACCGTGCAATGCACGCAGTTATTGATAGACAGA
AGAATCATGGTATGCACTTCCGTGTACTAGCTAAAGCGTTACGTCTGTCT
GGTGGAGACCATATTCATTCTGGTACCGTAGTAGGTAAGCTTGAAGGGGA
AAGAGATATTACTTTAGGCTTTGTTGATTTACTACGTGATGATTATACTG
AAAAAGACAGAAGTCGCGGTATCTTTTTCACTCAATCTTGGGTTTCCACA
CCTGGTGTTCTTCCTGTTGCTTCAGGAGGTATTCACGTTTGGCATATGCC
TGCTCTAACCGAAATCTTCGGGGATGATTCTGTACTACAGTTTGGTGGAG
GAACTTTAGGACACCCTTGGGGGAATGCACCGGGTGCTGTAGCGAATCGA
GTAGCTCTAGAAGCATGTGTACAAGCTCGTAATGAGGGACGTGACCTTGC
TCGCGAGGGTAATACAATTATTCGTGAAGCTGCTAAATGGAGTCCTGAAC
TAGCTGCTGCTTGTGAAGTATGGAAGGAAATCAAATTTGAA
>Anthochlamys_multinervis
TTGACTTATTATACTCCTGAGTATGAAACCCAAGATACTGATATCTTGGC
AGCATTCCGAGTAAGTCCTCAACCTGGAGTTCCACCCGAAGAAGCAGGAG
CTGCAGTAGCTGCCGAATCTTCTACTGGTACATGGACAACTGTATGGACC
GACGGACTTACCAGTCTTGATCGTTACAAAGGACGATGCTACCACATCGA
GCCTGTTGCTGGAGAAGAAAATCAATATATTTGTTATGTAGCGTATCCTT
TAGACCTTTTTGAAGAAGGTTCTGTTACTAACATGTTTACTTCCATTGTG
GGTAACGTATTTGGGTTCAAAGCCCTGCGTGCTCTACGTTTGGAGGATTT
GCGAATCCCTGTTGCTTATATAAAAACTTTCCAAGGCCCGCCTCACGGTA
TCCAAGTTGAGAGAGATAAATTGAACAAATATGGCCGTCCCCTATTGGGA
TGCACTATTAAACCTAAATTGGGGTTATCTGCTAAAAACTATGGTCGAGC
AGTTTATGAATGTCTTCGCGGTGGACTTGATTTTACCAAAGATGATGAAA
ACGTGAACTCCCAACCGTTTATGCGTTGGAGAGACCGTTTCCTATTTTGT
GCCGAAGCTCTTTATAAAGCACAAACTGAAACAGGTGAAATCAAAGGGCA
TTACTTGAATGCTACCGCGGGTACATGCGAAGAAATGATAAAAAGGGCTG
TATTTGCCAGAGAATTGGGAGTTCCTATCGTAATGCACGACTACTTAACA
GGTGGATTCACTGCAAATACTAGCTTGGCTCATTATTGTCGAGATAATGG
TCTACTTCTTCATATCCACCGTGCAATGCACGCAGTTATTGATAGACAGA
AGAATCATGGTATGCACTTCCGTGTACTAGCTAAAGCATTACGTCTGTCT
GGTGGAGATCATATTCATTCTGGTACCGTAGTAGGTAAGCTTGAAGGGGA
AAGAGATATTACTTTAGGCTTTGTTGATTTACTACGTGATGATTATACTG
AAAAAGACCGAAGTCGCGGTATTTATTTCACTCAATCTTGGGTTTCCACA
CCAGGTGTTCTGCCCGTTGCTTCGGGAGGTATTCACGTTTGGCATATGCC
TGCTCTAACCGAGATCTTTGGGGATGATTCTGTACTACAGTTTGGTGGAG
GAACTTTAGGACACCCTTGGGGAAATGCACCAGGTGCTGTAGCGAATCGA
GTAGCTTTAGAAGCATGTGTACAAGCTCGTAATGAGGGACGTGATCTTGC
TAGCGAGGGTAATACAATTATTCGCGAGGCTAGCAAATGGAGTCCTGAAC
TAGCTGCTGCTTGTGAGGTATGGAAGGAAATCAAATTTGAA
>Aphanisma_blitoides
TTGACTTATTATACTCCTGAGTATGAAACCCAAGATACTGATATCTTGGC
AGCATTCCGAGTATCTCCTCAACCTGGAGTTCCACCCGAAGAAGCAGGGG
CTGCAGTAGCTGCCGAATCTTCTACTGGTACATGGACAACTGTATGGACC
GACGGACTTACCAGTCTTGATCGTTACAAAGGACGATGCTACCACATCGA
GCCCGTTGCTGGAGAAGAAAATCAATATATTTGTTATGTAGCGTATCCCT
TAGACCTTTTTGAAGAAGGTTCTGTTACTAACATGTTTACTTCCATTGTG
GGTAACGTATTTGGGTTCAAAGCCCTGCGTGCTCTACGTTTGGAGGATTT
GCGAATCCCTATTGCTTATGTAAAAACTTTCCAAGGCCCGCCTCACGGTA
TCCAAGTTGAGAGAGATAAATTGAACAAGTACGGTCGTCCCCTATTAGGA
TGCACTATTAAACCTAAATTGGGGTTATCCGCTAAAAACTATGGTCGAGC
AGTTTATGAATGTCTTCGCGGTGGACTTGATTTTACCAAAGATGATGAAA
ACGTGAACTCCCAACCGTTTATGCGTTGGAGAGACCGTTTCCTATTTTGT
GCCGAAGCTCTTTATAAAGCCCAAGCCGAAACAGGTGAAATCAAGGGGCA
TTACTTGAATGCTACCGCGGGTACATGCGAAGATATGATGAAAAGGGCTG
TATTTGCCAGAGAATTGGGAGTTCCTATCGTAATGCATGACTACTTAACA
GGGGGATTCACTGCAAATACTAGCTTGGCTCATTATTGCCGAGATAATGG
TCTACTTCTTCACATCCACCGTGCAATGCACGCAGTTATTGATAGACAGA
AGAATCATGGTATGCACTTCCGTGTACTAGCTAAAGCGTTACGTCTATCT
GGTGGAGATCATATTCATTCTGGTACCGTAGTAGGTAAGCTTGAAGGGGA
AAGAGATATTACTTTAGGCTTTGTTGATTTACTACGTGATGATTATACTG
AAAAAGACCGAAGTCGGGGTATTTATTTCACTCAATCTTGGGTTTCCACA
CCAGGTGTTCTACCCGTTGCTTCGGGTGGTATTCACGTTTGGCATATGCC
TGCTCTAACCGAGATCTTTGGAGATGATTCTGTACTACAGTTTGGTGGAG
GAACTTTAGGACACCCTTGGGGAAATGCACCGGGTGCTGTAGCGAATCGA
GTAGCTCTAGAAGCATGTGTACAAGCTCGTAATGAGGGACGTGATCTTGC
TCGCGAGGGTAATACAATTATTCGCGAGGCTAGCAAATGGAGTCCTGAAC
TAGCTGCTGCTTGTGAGATATGGAAGGAAATCAAATTTGAA
>Atriplex_coriacea
TTGACTTATTATACTCCTGAGTATGAAACCCTAGATACTGATATCTTGGC
AGCATTCCGAGTAAGTCCTCAACCGGGAGTTCCACCCGAAGAAGCAGGGG
CTGCAGTAGCTGCTGAATCTTCTACTGGTACATGGACAACTGTATGGACC
GACGGACTTACCAGCCTTGATCGTTACAAAGGACGATGCTACCACATCGA
GCCTGTTGCTGGAGAAGAAAATCAATATATTTGTTATGTAGCATATCCCT
TAGACCTTTTTGAAGAAGGTTCTGTTACTAATATGTTTACTTCCATTGTG
GGTAACGTATTTGGGTTCAAAGCCCTGCGTGCTCTACGTTTGGAGGATTT
GCGAATCCCTGTTGCTTATGTAAAAACTTTCCAAGGCCCGCCTCACGGTA
TCCAAGTTGAGAGAGATAAATTGAACAAGTATGGCCGCCCCCTATTGGGA
TGCACTATTAAACCAAAATTGGGGTTATCCGCTAAAAACTATGGTCGAGC
AGTTTATGAAGTCCTTCGTGGTGGACTTGATTTTACCAAAGATGATGAAA
ACGTGAACTCCCAGCCGTTTATGCGTTGGAGAGACCGTTTCCTATTTTGT
GCCGAAGCTCTTTATAAAGCACAAGCCGAAACAGGCGAAATCAAGGGTCA
TTACTTGAATGCTACTGCGGGTACATGCGAAGACATGATGAAAAGGGCTG
TATTTGCCAGAGAATTGGGAGTTCCTATCGTAATGCATGACTACTTAACA
GGGGGATTCACTGCAAATACTACCTTGTCTCATTATTGCCGAGATAATGG
TCTACTTCTTCACATCCACCGTGCAATGCACGCAGTTATTGATAGACAGA
AGAATCATGGTATGCACTTCCGTGTACTAGCTAAAGCGTTACGTCTGTCT
GGTGGAGATCATATTCATTCTGGTACCGTAGTAGGTAAGCTTGAAGGAGA
AAGAGATATTACTTTAGGCTTTGTTGATTTACTACGTGATGATTATACTG
AAAAAGACCGAAGTCGTGGTATTTATTTTACTCAATCTTGGGTTTCCACA
CCAGGTGTTCTACCCGTTGCTTCGGGAGGTATTCACGTTTGGCATATGCC
TGCTCTAACCGAGATCTTTGGGGATGATTCTGTACTACAGTTTGGTGGAG
GAACTTTAGGACACCCTTGGGGGAATGCACCGGGTGCTGTAGCGAATCGA
GTAGCTCTAGAAGCATGTGTACAAGCTCGTAATGAGGGGCGTGATCTTGC
TCGTGAGGGTAATACAATTATTCGCGAGGCTAGCAAATGGAGTCCTGAAC
TAGCTGCTGCTTGTGAGATATGGAAGGAAATCAAATTTGAA
>Atriplex_halimus
TTGACTTATTATACTCCTGAGTATGAAACCCTAGATACTGATATCTTGGC
AGCATTCCGAGTAAGTCCTCAACCGGGAGTTCCACCCGAAGAAGCAGGGG
CTGCAGTAGCTGCTGAATCTTCTACTGGTACATGGACAACTGTATGGACC
GACGGACTTACCAGTCTTGATCGTTACAAAGGACGATGCTACCACATCGA
GCCTGTTGCTGGAGAAGAAAATCAATATATTTGTTATGTAGCATATCCCT
TAGACCTTTTTGAAGAAGGTTCTGTTACTAATATGTTTACTTCCATTGTG
GGTAACGTATTTGGGTTCAAAGCCCTGCGTGCTCTACGTTTGGAGGATTT
GCGAATCCCTGTTGCTTATATAAAAACTTTCCAAGGCCCGCCTCACGGTA
TCCAAGTTGAGAGAGATAAATTGAACAAGTATGGCCGCCCCCTATTGGGA
TGCACTATTAAACCAAAATTGGGGTTATCCGCTAAAAACTATGGTCGAGC
AGTTTATGAAGTCCTTCGTGGTGGACTTGATTTTACCAAAGATGATGAAA
ACGTGAACTCCCAGCCGTTTATGCGTTGGAGAGACCGTTTCCTATTTTGT
GCCGAAGCTCTTTATAAAGCACAAGCCGAAACAGGCGAAATCAAGGGTCA
TTACTTGAATGCTACTGCGGGTACATGCGAAGACATGATGAAAAGGGCTG
TATTTGCCAGAGAATTGGGAGTTCCTATCGTAATGCATGACTACTTAACA
GGGGGATTCACTGCAAATACTACCTTGGCTCATTATTGCCGAGATAATGG
TCTACTTCTTCACATCCACCGTGCAATGCACGCAGTTATTGATAGACAGA
AGAATCATGGTATGCACTTCCGTGTACTAGCTAAAGCGTTACGTCTGTCT
GGTGGAGATCATATTCATTCTGGGACCGAAGTAGGTAAGCTTGAAGGAGA
AAGAGATATTACTTTAGGCTTTGTTGATTTACTACGTGATGATTATACTG
AAAAAGACCGAAGTCGTGGTATTTATTTTACTCAATCTTGGGTTTCCACA
CCAGGTGTTCTGCCCGTTGCTTCGGGAGGTATTCACGTTTGGCATATGCC
TGCTCTAACCGAGATCTTTGGGGATGATTCTGTACTACAGTTTGGTGGAG
GAACTTTAGGACACCCTTGGGGGAATGCACCGGGTGCTGTAGCGAATCGA
GTAGCTCTAGAAGCATGTGTACAAGCTCGTAATGAGGGACGTGATCTTGC
TCGTGAGGGTAATACAATTATTCGCGAGGCTAGCAAATGGAGTCCTGAAC
TAGCTGCTGCTTGTGAGATATGGAAGGAAATCAAATTTGAA
>Atriplex_undulata
TTGACTTATTATACTCCTGAGTATGAAACCCTAGATACTGATATCTTGGC
AGCATTCCGAGTAAGTCCTCAACCAGGAGTTCCACCCGAAGAAGCAGGGG
CTGCAGTAGCTGCTGAATCTTCTACTGGTACATGGACAACTGTATGGACC
GACGGACTTACCAGTCTTGATCGTTACAAAGGACGATGCTACCACATCGA
GCCTGTTGCTGGAGAAGAAAATCAATATATTTGTTATGTAGCATATCCCT
TAGACCTTTTTGAAGAAGGTTCTGTTACTAATATGTTTACTTCCATTGTG
GGTAACGTATTTGGGTTCAAAGCCCTGCGTGCTCTACGTTTGGAGGATTT
GCGAATCCCTGTTGCTTATATAAAAACTTTCCAAGGCCCGCCTCACGGTA
TCCAAGTTGAGATAGATAAATTGAACAAGTATGGCCGCCCCCTATTGGGA
TGCACTATTAAACCAAAATTGGGGTTATCCGCTAAAAACTATGGTCGAGC
AGTTTATGAAGTCCTTCGTGGTGGACTTGATTTTACCAAAGATGATGAAA
ACGTGAACTCCCAGCCGTTTATGCGTTGGAGAGACCGTTTCCTATTTTGT
GCCGAAGCTCTTTATAAAGCACAAGCCGAAACAGGCGAAATCAAGGGTCA
TTACTTGAATGCTACTGCGGGTACATGCGAAGACATGATGAAAAGGGCTG
TATTTGCCAGAGAATTGGGAGTTCCTATCGTAATGCATGACTACTTAACA
GGGGGATTCACTGCAAATACTACCTTGTCTCATTATTGCCGAGATAATGG
TCTACTTCTTCACATCCACCGTGCAATGCACGCAGTTATTGATAGACAGA
AGAATCATGGTATGCACTTCCGTGTACTAGCTAAAGCGTTACGTCTGTCT
GGTGGAGATCATATTCATTCTGGTACCGTAGTAGGTAAGCTTGAAGGAGA
AAGAGATATTACTTTAGGTTTTGTTGATTTACTACGTGATGATTATACTG
AAAAAGACCGAAGTCGTGGTATTTATTTTACTCAATCTTGGGTTTCCACA
CCAGGTGTTCTGCCCGTTGCTTCGGGAGGTATTCACGTTTGGCATATGCC
TGCTCTAACCGAGATCTTTGGGGATGATTCTGTACTACAGTTTGGTGGAG
GAACTTTAGGACACCCTTGGGGGAATGCACCGGGTGCTGTAGCGAATCGA
GTAGCTCTAGAAGCATGTGTACAAGCTCGTAATGAGGGACGTGATCTTGC
TCGTGAGGGTAATACAATTATTCGCGAGGCTAGCAAATGGAGTCCTGAAC
TAGCTGCTGCTTGTGAGATATGGAAGGAAATCAAATTTGAA
>Axyris_prostrata
TTGACTTATTATACTCCTGAGTATGAAACCCTAGATACTGATATCTTGGC
AGCATTCCGAGTAAGTCCTCAACCTGGAGTTCCACCCGAAGAAGCAGGGG
CTGCAGTAGCTGCTGAATCTTCTACTGGTACATGGACAACTGTATGGACC
GACGGACTTACCAGTCTTGATCGTTACAAAGGACGATGCTACCACATCGA
GCCCGTTGCTGGAGAAGAAAATCAATATATTTGTTATGTAGCGTATCCCT
TAGACCTTTTTGAAGAAGGTTCTGTTACTAACATGTTTACTTCCATTGTG
GGTAACGTATTTGGGTTTAAAGCCCTGCGTGCTCTACGTTTGGAGGATTT
GCGAATCCCTGTTGCTTATGTAAAAACTTTCCAAGGCCCGCCTCACGGTA
TCCAAGTTGAGAGAGATAAATTGAACAAGTATGGCCGTCCTCTATTGGGA
TGCACTATTAAACCTAAATTGGGGTTATCCGCTAAAAACTACGGTCGAGC
TGTTTATGAATGTCTTCGCGGTGGACTTGATTTTACCAAAGATGATGAAA
ACGTAAACTCCCAACCATTTATGCGTTGGAGAGACCGTTTCCTATTTTGT
GCCGAAGCTATTTATAAATCACAAGCCGAAACAGGTGAAATCAAAGGGCA
TTACTTGAATGCTACTGCGGGTACATGCGAAGAAATGATAAAAAGGGCTG
TATTTGCCAGAGAATTGGGAGTTCCTATCGTAATGCACGACTACTTAACA
GGGGGATTCACTGCAAATACTAGCTTGGCTCATTATTGCCGAGATAATGG
TCTACTTCTTCACATCCACCGTGCAATGCACGCAGTTATTGATAGACAAA
AGAATCATGGTATGCACTTCCGTGTACTAGCTAAAGCGTTACGTCTGTCT
GGTGGAGACCATATTCATTCGGGTACCGTAGTAGGTAAGCTTGAAGGGGA
AAGAGATATTACTTTAGGCTTTGTTGATTTACTACGTGATGATTATACTG
AAAAAGACCGAAGTCGTGGTATTTATTTCACTCAATCTTGGGTTTCCACG
CCAGGTGTTCTACCCGTTGCTTCAGGAGGTATTCACGTTTGGCATATGCC
TGCTCTAACCGAGATCTTCGGGGATGATTCTGTACTACAGTTTGGTGGAG
GAACTTTAGGACACCCTTGGGGGAATGCGCCGGGTGCTGTAGCGAATCGA
GTAGCTCTAGAAGCATGTGTACAAGCTCGTAATGAGGGACGTGATCTTGC
TACCGAAGGTAATGCAATTATTCGCGAAGCTAGCAAATGGAGTCCTGAAC
TAGCTGCTGCTTGTGAGGTATGGAAGGAAATCAAATTTGAA
>Bassia_dasyphylla
TTGACTTATTATACTCCTGAGTATGAAACCAAAGATACTGATATCTTGGC
AGCATTCCGAGTAACTCCTCAGCCTGGAGTTCCACCCGAAGAAGCAGGGG
CTGCGGTAGCTGCCGAATCTTCTACTGGTACATGGACAACCGTATGGACC
GATGGACTTACTAGTCTTGATCGTTACAAAGGACGATGCTATCACATCGA
GCCTGTTGCTGGAGAAGAAAATCAATATATTTGTTATGTAGCGTATCCCT
TAGACCTTTTTGAAGAAGGTTCTGTTACTAACATGTTTACTTCCATTGTG
GGTAACGTATTTGGGTTCAAAGCCCTACGTGCTCTACGTTTGGAGGATTT
GCGAATCCCTGTTGCTTATATAAAAACTTTCCAAGGTCCACCTCACGGTA
TTCAGGTTGAAAGAGATAAATTGAACAAGTACGGTCGTCCCCTATTGGGA
TGCACTATTAAACCTAAATTGGGGTTATCTGCTAAAAACTATGGTCGCGC
AGTTTATGAATGTCTTCGCGGTGGACTTGATTTTACCAAAGATGATGAAA
ACGTTAACTCCCAACCGTTTATGCGTTGGAGAGACCGTTTCCTATTTTGT
GCCGAAGCTCTGTATAAAGCACAGGCCGAAACCGGCGAAATCAAAGGACA
TTACTTGAATGCTACTGCGGGTACATGTGAAGATATGATGAAAAGGGCTG
TATTTGCCAGAGAATTGGGAGTTCCTATCGTAATGCATGACTACTTAACA
GGTGGATTCACTGCAAATACTAGCTTGGCTCATTATTGCCGAGATAATGG
TCTACTTCTTCACATCCACCGTGCAATGCACGCAGTTATTGATAGACAGA
AGAATCATGGTATGCACTTCCGTGTACTAGCTAAAGCGTTACGTCTGTCT
GGTGGAGATCATATTCATGCTGGGACCGTAGTAGGTAAGCTTGAAGGGGA
AAGAGATATTACTTTAGGCTTTGTTGATTTACTACGTGACGATTATACTG
AAAAAGACCGAAGTCGCGGTATTTATTTCACTCAATCTTGGGTTTCCACC
CCAGGTGTTCTGCCTGTTGCTTCAGGAGGTATTCATGTTTGGCATATGCC
TGCTTTAACCGAGATCTTTGGAGATGATTCTGTACTACAGTTTGGTGGAG
GAACTTTAGGACACCCTTGGGGAAATGCACCGGGTGCTGTAGCGAATCGA
GTAGCTTTAGAAGCATGTGTACAAGCTCGTAATGAGGGACGTGATCTTGC
TCGTGAGGGTAATACAATTATTCGCGAGGCTAGTAAATGGAGTCCTGAAC
TAGCTGCTGCTTGTGAGATATGGAAGGAAATCAAATTTGAA
>Bosea_yervamora
TTGACTTATTATACTCCTGAGTATGAAACCCTAGATACTGATATCTTGGC
GGCATTCCGAGTAAGTCCTCAACCTGGAGTTCCACCCGAAGAAGCAGGGG
CTGCAGTAGCTGCCGAATCTTCTACTGGTACATGGACAACTGTATGGACC
GACGGACTTACCAGTCTTGATCGTTACAAAGGACGATGCTACCACATTGA
GCCCGTTGCTGGAGAAGATAATCAATATATTTGTTATGTAGCGTATCCTT
TAGACCTTTTTGAAGAAGGTTCTGTTACTAACATGTTTACTTCCATTGTG
GGTAACGTATTTGGGTTCAAAGCCCTACGTGCTCTACGTTTGGAGGATTT
GCGAATCCCTGTTGCTTATATAAAAACTTTCCAAGGCCCGCCTCACGGTA
TCCAAGTTGAGAGAGATAAATTGAACAAGTATGGTCGTCCCCTATTGGGA
TGCACTATTAAACCGAAATTGGGGTTATCCGCTAAAAACTATGGTCGAGC
AGTTTATGAATGTCTTCGCGGTGGACTTGATTTTACCAAAGATGATGAAA
ACGTGAACTCCCAGCCGTTTATGCGTTGGAGAGACCGTTTCCTATTTTGT
GCCGAAGCTCTTTATAAAGCACAGGCCGAAACAGGTGAAATCAAAGGGCA
TTACTTGAATGCTACCGCGGGTACATGTGAAGAAATGATAAAAAGGGCTG
TATTTGCCAGAGAATTGGGAGTTCCTATCGTAATGCATGACTACTTAACA
GGGGGATTCACTGCAAATACTAGCTTGGCTCATTATTGCCGAGATAATGG
TCTACTTCTTCACATCCACCGTGCAATGCACGCAGTTATTGATAGACAGA
AGAATCATGGTATGCACTTCCGTGTACTAGCTAAAGCGTTACGTCTGTCT
GGTGGAGATCATATTCATTCTGGTACCGTAGTAGGTAAGCTTGAAGGGGA
AAGAGATATTACTTTAGGCTTTGTTGATTTACTACGTGATGATTATACTG
AAAAAGACCGAAGTCGCGGTATTTATTTCACTCAATCTTGGGTTTCCACA
CCTGGTGTTCTGCCTGTTGCTTCGGGAGGTATTCACGTTTGGCATATGCC
TGCTCTAACCGAAATCTTTGGGGATGATTCTGTACTGCAGTTTGGTGGAG
GAACTTTAGGACACCCTTGGGGTAATGCACCGGGTGCTGTAGCGAATCGA
GTAGCTCTAGAAGCATGTGTACAAGCTCGTAATGAGGGACGTGATCTTGC
TAGCGAGGGTAATACAATTATTCGCGAGGCTAGCAAATGGAGTCCTGAAC
TAGCTGCTGCTTGTGAAGTATGGAAGGAAATCAAATTTGAA
>Calicorema_capitata
TTGACTTATTATACTCCGGAGTATGAAACCCTAGATACTGATATCTTGGC
AGCATTCCGAGTAACTCCTCAACCTGGAGTTCCACCCGAAGAAGCAGGGG
CTGCAGTAGCTGCCGAATCTTCTACTGGTACATGGACAACTGTATGGACC
GACGGGCTTACCAGTCTTGATCGTTACAAAGGACGATGCTACCACATCGA
GCCCGTTGCTGGCGAAGAAAATCAATATATTTGTTATGTAGCGGATCCTT
TAGACCTTTTTGAAGAAGGTTCTGTTACTAACATGTTTACTTCCATTGTA
GGTAACGTATTTGGGTTCAAAGCCCTGCGTGCTCTACGTTTGGAGGATTT
GCGAATCCCTGTTGCTTATATAAAAACTTTCCAAGGCCCGCCTCACGGTA
TCCAAGTTGAAAGAGATAAATTGAACAAGTATGGTCGTCCCCTATTGGGA
TGCACTATTAAACCTAAATTGGGGTTATCCGCTAAAAACTATGGTCGAGC
ATGTTATGAATGTCTTCGTGGTGGACTTGATTTTACCAAAGATGATGAAA
ACGTGAACTCCCAGCCGTTTATGCGTTGGAGAGACCGTTTCGTATTTTGT
GCCGAAGCTCTTTATAAAGCACAGGCCGAAACAGGTGAAATCAAAGGGCA
TTACTTGAATGCTACCGCGGGTACATGTGAAGAAATGATAAAAAGAGCTG
TATTTGCCAGAGAATTGGGAGTTCCTATCGTAATGCATGACTACTTAACA
GGGGGATTCACTGCAAATACTAGTTTGGCTCATTATTGCCGAGATAATGG
TCTACTTCTTCACATCCACCGTGCAATGCACGCAGTTATTGATAGACAGA
AAAATCATGGTATGCACTTTCGTGTACTAGCTAAAGCGTTACGTCTGTCT
GGTGGAGATCATATTCATTCTGGTACCGTAGTAGGTAAGCTTGAAGGGGA
AAGAGATATTACTTTAGGCTTTGTTGATTTACTACGTGATGATTATACTG
AAAAAGACAGAAGTCGCGGTATTTATTTCACTCAATCTTGGGTTTCCACA
CCAGGTGTTATACCTGTTGCTTCGGGAGGTATTCACGTTTGGCATATGCC
TGCTCTAACCGAAATCTTCGGAGATGATTCTGTACTACAGTTTGGTGGAG
GAACTTTAGGACACCCTTGGGGGAATGCACCGGGTGCTGTAGCGAATCGA
GTAGCTCTAGAAGCATGTGTACAAGCTCGTAATGAGGGACGTGATCTTGC
TCGCGAGGGTAATGAAATTATTCGCGCGGCTGCTAAATGGAGTCCTGAAC
TAGCTGCTGCTTGTGAAATATGGAAGGAAATCAAATTTGAA
>Chamissoa_altissima
TTGACTTATTATACTCCTGAGTATGAAACCCTAGATACTGATATATTGGC
AGCATTCCGAGTAAGTCCTCAACCTGGGGTTCCACCTGAAGAAGCAGGGG
CTGCAGTAGCTGCCGAATCTTCTACTGGTACATGGACAAGTGTATGGACC
GACGGACTTACCAGTCTTGATCGTTACAAAGGACGATGCTACAACATCGA
ACCCGTTGCTGGAGAAGAAAATCAATATATTTGTTATGTAGCGTATCCTT
TAGACCTTTTTGAAGAAGGTTCGGTTACTAACATGTTTACTTCCATTGTG
GGTAACGTATTTGGGTTCAAAGCTCTGCGTGCTCTACGTTTGGAAGATTT
GCGAATCCCTGTTGCTTATATAAAAACTTTCCAAGGCCCGCCTCACGGTA
TCCAGGTTGAAAGAGATAAATTGAACAAGTATGGTCGTCCCCTGTTGGGA
TGCACTATTAAACCGAAATTGGGGTTATCCGCTAAAAACTATGGTCGAGC
ATGTTACGAATGTCTTCGTGGTGGACTTGATTTTACCAAAGATGATGAAA
ACGTGAATTCCCAGCCATTCATGCGTTGGAGAGACCGTTTCGTATTTTGT
GCCGAAGCTCTTTATAAAGCACAAGCCGAAACAGGTGAAATCAAAGGGCA
TTATTTGAATGCTACCGCGGGTACTTGCGAAGAAATGATAAAAAGAGCTG
TATTTGCTAGAGAGTTGGGAGCTCCTATCGTAATGCATGACTACTTAACA
GGTGGATTTACCGCAAATACTAGCTTGGCTCAGTATTGCCGAGACAATGG
TCTACTTCTTCACATCCACCGTGCAATGCACGCAGTTATTGATAGACAGA
AGAATCATGGTATGCACTTCCGGGTACTAGCTAAAGCGTTACGTCTGTCT
GGTGGAGACCATATTCATTCTGGTACCGTAGTAGGTAAGCTTGAAGGGGA
AAGAGATATTACTTTAGGCTTTGTTGATTTATTACGTGATGATTATATTG
AAAAAGACAGAAGTCGCGGTATCTTTTTCACTCAACCTTGGGTTTCCACA
CCAGGTGTTCTGCCTGTTGCTTCAGGAGGTATTCACGTTTGGCATATGCC
GGCTTTAACCGAAATCTTCGGGGATGATTCTGTACTACAGTTTGGGGGAG
GAACTTTAGGACACCCTTGGGGGAATGCACCGGGTGCTGTAGCGAATCGA
GTAGCCCTAGAAGCATGTGTACAAGCTCGGAATGAGGGACGAGACCTTGC
TCGCGAGGGTAATACAATTATTCGCGAAGCTGCTAAATGGAGTCCTGAAC
TAGCTGCTGCTTGCGAAATATGGAAGGAAATCAAATTTGAA
>Charpentiera_ovata
TTGACTTATTATACTCCTGAGTATGAAACCCTAGATACTGATATCTTGGC
AGCATTCCGAGTAAGTCCTCAACCTGGAGTTCCACCCGAAGAAGCAGGGG
CTGCAGTAGCTGCCGAATCTTCGACTGGTACATGGACAAGTGTATGGACC
GACGGACTTACCAGTCTTGATCGTTACAAAGGACGATGCTACAACATCGA
GCCTGTTGCTGGAGAAGAAAATCAATACATTTGTTTTGTAGCGTATCCTT
TAGACCTTTTTGAAGAAGGTTCTGTTACTAACATGTTTACTTCCATTGTG
GGTAACGTATTTGGTTTCAAAGCCCTGCGTGCTCTACGTTTGGAGGATTT
GCGAATCCCGGTTGCTTATATAAAAACTTTCCAAGGCCCGCCTCACGGTA
TCCAGGTTGAAAGAGATAAATTGAACAAGTATGGTCGTCCCCTATTGGGA
TGCACTATTAAACCGAAATTGGGGTTATCCGCTAAAAACTACGGTCGAGC
AGTTTATGAATGTCTTCGCGGTGGACTTGATTTTACCAAAGATGATGAAA
ACGTGAACTCCCAACCGTTTATGCGTTGGAGAGACCGTTTCGTATTTTGT
GCCGAAGCTCTTTTTAAAGCACAGACCGAAACAGGTGAAATCAAAGGGCA
TTACTTGAATGCTACCGCGGGTACATGCGAAGAAATGATAAAAAGAGCTG
TATTTGCCAGAGAATTGGGAGTTCCTATCGTAATGCATGACTACTTAACA
GGGGGATTCACTGCAAATACTAGCTTGGCTCATTATTGCCGAGACAATGG
TCTACTTCTTCACATCCACCGTGCAATGCACGCAGTTATTGATAGACAGA
AGAATCATGGTATGCACTTCCGTGTACTAGCTAAAGCGTTACGTTTGTCT
GGTGGAGATCATATTCATTCTGGTACCGTAGTAGGTAAGCTTGAAGGGGA
AAGGGATATTACTTTAGGCTTTGTTGATTTACTACGTGATGATTATACTG
AAAAAGACAGAAGTCGCGGTATTTATTTCACTCAATCTTGGGTTTCCACA
CCTGGTGTTCTGCCTGTTGCTTCAGGGGGTATTCACGTTTGGCATATGCC
TGCTCTAACCGAAATCTTTGGGGATGATTCTGTACTACAGTTTGGTGGAG
GAACTTTAGGACACCCTTGGGGAAATGCACCGGGTGCTGTAGCGAATCGA
GTAGCTCTAGAAGCATGTGTACAAGCTCGTAATGAGGGGCGTGATCTTGC
TCGCGAGGGTAATACAATTATTCGCGAGGCTGCTAAATGGAGTCCTGAAC
TAGCTGCTGCTTGTGAAGTATGGAAGGAAATCAAATTTGAA
>Chenopodium_acuminatum
TTGACTTATTATACTCCTGAGTATGAAACCCAAGATACTGATATCTTGGC
AGCATTCCGAGTAAGTCCTCAACCGGGAGTTCCACCCGAAGAAGCGGGGG
CTGCAGTAGCTGCTGAATCTTCTACTGGTACATGGACAACTGTATGGACC
GACGGACTTACCAGTCTTGATCGTTACAAAGGACGATGCTACCACATCGA
GCCTGTTGCTGGAGAAGAAAATCAATATATTTGTTATGTAGCGTATCCCT
TAGACCTTTTTGAAGAAGGTTCTGTTACTAACATGTTTACTTCCATTGTG
GGTAACGTATTTGGGTTCAAAGCTCTGCGTGCTCTACGTTTGGAGGATTT
ACGAATCCCTGTTGCTTATATAAAAACTTTCCAAGGCCCGCCTCACGGTA
TCCAAGTTGAGAGAGATAAATTGAACAAGTACGGCCGCCCCCTATTGGGA
TGCACTATTAAACCAAAATTGGGGTTATCCGCTAACAACTATGGTCGAGC
ATGTTATGAATGTCTTCGTGGTGGACTTGATTTTACCAAAGATGATGAAA
ACGTGAACTCCCAGCCGTTTATGCGTTGGAGAGACCGTTTCCTATTTTGT
GCCGAAGCTATTTATAAAGCACAAGCCGAAACAGGCGAAATCAAAGGTCA
TTACTTGAATGCTACTGCGGCTACATGTGAAGAAATGATAAAAAGGGCTG
TATTTGCCAGAGAATTGGGAGCTCCTATCGTAATGCATGACTACTTAACA
GGGGGATTCACTGCAAATACTAGCTTGGCTCATTATTGCCGAGATAATGG
TCTACTTCTTCACATCCACCGTGCAATGCACGCAGTTATTGATAGACAGA
AGAATCATGGTATGCACTTCCGTGTACTAGCTAAAGCATTACGTCTGTCT
GGTGGAGATCATATTCATTCTGGTACCGTAGTAGGTAAGCTTGAAGGAGA
AAGAGATATTACTTTAGGCTTTGTTGATTTACTACGTGATGATTATACTG
AAAAAGACCGAAGTCGTGGTATTTATTTTACTCAATCTTGGGTTTCCACA
CCGGGTGTTCTGCCCGTTGCTTCGGGAGGTATTCACGTTTGGCATATGCC
TGCTCTAACCGAGATCTTTGGGGATGATTCTGTACTACAGTTTGGTGGAG
GAACTTTAGGACACCCTTGGGGGAATGCTCCGGGTGCTGTAGCGAATCGA
GTAGCTCTAGAAGCATGTGTACAAGCTCGTAATGAGGGACGTGATCTTGC
TCGCGAGGGTAATACAATTATTCGCGAAGCTAGCAAATGGAGTCCTGAAC
TAGCTGCTGCTTGTGAGATATGGAAGGAAATCAAATTTGAA
>Chenopodium_auricomum
TTGACTTATTATACTCCTGAGTATGAAACCCTAGATACTGATATCTTGGC
AGCATTCCGAGTAAGTCCTCAACCGGGAGTTCCACCCGAAGAAGCGGGGG
CTGCAGTAGCTGCTGAATCTTCTACTGGTACATGGACAACTGTATGGACC
GACGGACTTACCAGTCTTGATCGTTACAAAGGACGATGCTACCACATCGA
GCCTGTTGCTGGAGAAGAAAATCAATATATTTGTTATGTAGCGTATCCCT
TAGACCTTTTTGAAGAAGGTTCTGTTACTAACATGTTTACTTCCATTGTG
GGTAACGTATTTGGGTTCAAAGCCCTGCGTGCTCTACGTTTGGAGGATTT
ACGAATCCCTGTTGCTTATATAAAAACTTTCCAAGGCCCGCCTCACGGTA
TCCAAGTTGAGAGAGATAAATTGAACAAGTACGGCCGCCCCCTATTGGGA
TGCACTATTAAACCAAAATTGGGGTTATCCGCTAAAAACTATGGTCGAGC
ATGTTATGAATGTCTTCGTGGTGGACTTGATTTTACCAAAGATGATGAAA
ACGTGAACTCCCAGCCATTTATGCGTTGGAGAGACCGTTTCCTATTTTGT
GCCGAAGCTATTTATAAAGCACAAGCCGAAACAGGCGAAATCAAAGGTCA
TTACTTGAATGCTACTGCGGGTACATGTGAAGAAATGATAAAAAGGGCTG
TATTTGCCAGAGAATTGGGAGCTCCTATCGTAATGCATGACTACTTAACA
GGGGGATTCACCGCAAATACTAGCTTGGCTCATTATTGCCGAGATAATGG
TCTACTTCTTCACATCCACCGTGCAATGCACGCAGTTATTGATAGACAGA
AGAATCATGGTATGCACTTCCGTGTACTAGCTAAAGCATTACGTCTGTCT
GGTGGAGATCATATTCATTCTGGTACCGTAGTAGGTAAGCTTGAAGGAGA
AAGAGATATTACTTTAGGCTTTGTTGATTTACTACGTGATGATTATACTG
AAAAAGACCGAAGTCGTGGTATTTATTTTACTCAATCTTGGGTTTCCACA
CCGGGTGTTCTGCCCGTTGCTTCGGGAGGTATTCACGTTTGGCATATGCC
TGCTCTAACCGAGATCTTTGGGGATGATTCTGTACTACAGTTTGGTGGAG
GAACTTTAGGACACCCTTGGGGGAATGCTCCGGGTGCTGTAGCGAATCGA
GTAGCTCTAGAAGCATGTGTACAAGCTCGTAATGAGGGACGTGATCTTGC
TCGCGAGGGTAATACAATTATTCGCGAGGCTAGCAAATGGAGTCCTGAAC
TAGCTGCTGCTTGTGAGATATGGAAGGAAATCAAATTTGAA
>Chenopodium_botrys
TTGACTTATTATACTCCTGAGTATGAAACTCTAGATACTGATATCTTGGC
AGCATTCCGAGTAACTCCTCAACCTGGAGTTCCACCTGAAGAAGCAGGGG
CTGCAGTAGCTGCTGAATCTTCTACTGGTACATGGACAACTGTATGGACC
GATGGACTTACCAGTCTTGATCGTTACAAAGGACGATGCTACCACATCGA
GCCCGTTGCTGGAGAAGAAAATCAATATATTTGTTATGTAGCGTATCCCT
TAGACCTTTTTGAAGAAGGTTCTGTTACTAACATGTTTACTTCCATTGTG
GGTAACGTATTTGGGTTCAAAGCCCTGCGTGCTCTACGTTTGGAGGATTT
GCGAATCCCTGTTGCTTATATAAAAACTTTCCAAGGCCCGCCTCACGGTA
TCCAAGTTGAAAGAGATAAATTGAACAAGTATGGTCGTCCTCTATTGGGA
TGCACTATTAAACCTAAATTGGGGTTATCCGCTAAAAACTACGGTCGAGC
GGTTTATGAATGTCTTCGTGGTGGACTTGACTTTACCAAAGATGATGAAA
ACGTGAACTCCCAGCCGTTTATGCGTTGGAGAGACCGTTTTCTATTTTGT
GCCGAAGCGATTTATAAAGCACAAGCCGAAACAGGTGAAATCAAAGGGCA
TTACTTGAATGCTACTGCGGGTACATGTGAAGAAATGATAAAAAGGGCTG
TATTTGCCAGAGAATTGGGAGCTCCTATCGTAATGCATGACTACTTAACA
GGGGGATTCACTGCAAATACTAGCTTGGCTCATTATTGCCGAGATAATGG
TCTACTTCTTCACATCCACCGTGCAATGCACGCAGTTATTGATAGACAGA
AGAATCATGGTATGCACTTCCGTGTACTAGCTAAAGCGTTACGTCTGTCT
GGTGGAGATCATATTCATTCTGGTACCGTAGTAGGTAAGCTTGAAGGGGA
AAGAGATATTACTTTAGGCTTTGTTGATTTACTACGTGATGATTATACTG
AAAAAGACCGAAGTCGCGGTATTTATTTCACTCAATCTTGGGTTTCCACA
CCGGGTGTTCTGCCCGTTGCTTCGGGAGGTATTCACGTTTGGCATATGCC
TGCTCTAACCGAAATCTTTGGGGATGATTCTGTACTACAGTTTGGTGGAG
GAACTTTAGGACACCCTTGGGGGAATGCACCGGGTGCTGTAGCGAATCGA
GTAGCTCTAGAAGCATGTGTACAAGCTCGTAATGAGGGACGTGATCTTGC
TCGCGAAGGTAATACAATTATTCGCGAGGCTTGCAAATGGAGTCCTGAAC
TAGCTGCTGCTTCTGAGGTATGGAAGGAAATCAAATTTGAA
>Chenopodium_cristatum
TTGACTTATTATACTCCTGAGTATGAAACCCTAGATACTGATATCTTGGC
AGCATTCCGAGTAACTCCTCAACCTGGAGTTCCACCTGAAGAAGCAGGGG
CTGCAGTAGCTGCTGAATCTTCTACTGGTACATGGACAACTGTATGGACC
GATGGACTTACCAGTCTTGATCGTTACAAAGGACGATGCTACCACATCGA
GCCCGTTGCTGGAGAAGAAAATCAATATATTTGTTATGTAGCGTATCCTT
TAGACCTTTTTGAAGAAGGTTCTGTTACTAACATGTTTACTTCCATTGTG
GGTAACGTATTTGGGTTCAAAGCCCTGCGTGCTCTACGTTTGGAGGATTT
GCGAATCCCTGTTGCTTATATAAAAACTTTCCAAGGCCCGCCTCACGGTA
TCCAAGTTGAAAGAGATAAATTGAACAAATATGGTCGTCCTCTATTGGGA
TGCACTATTAAACCTAAATTGGGGTTATCTGCTAAAAACTACGGTCGAGC
GGTTTATGAATGTCTTCGTGGTGGACTTGATTTTACCAAAGATGATGAAA
ACGTAAACTCCCAGCCGTTTATGCGTTGGAGAGACCGTTTCCTATTTTGT
GCCGAAGCTATTTATAAAGCACAAGCCGAAACAGGTGAAATCAAAGGGCA
TTACTTGAATGCTACTGCGGGTACATGTGAAGAAATGATAAAAAGGGCTG
TATTTGCCAGAGAATTGGGAGCTCCTATCGTAATGCATGACTACTTAACA
GGGGGATTCACTGCAAATACTAGCTTGGCTCATTATTGCCGAGATAATGG
TCTACTTCTTCACATCCACCGTGCAATGCACGCAGTTATTGATAGACAGA
AGAATCATGGTATGCACTTCCGTGTACTAGCTAAAGCGTTACGTCTGTCT
GGTGGAGATCATATTCATGCTGGTACCGTAGTAGGTAAGCTTGAAGGGGA
AAGAGATATTACTTTAGGCTTTGTTGATTTACTACGTGATGATTATACTG
AAAAAGACCGAAGTCGCGGTATTTATTTCACTCAATCTTGGGTTTCCACA
CCAGGTGTTCTTCCCGTTGCTTCGGGAGGTATTCACGTTTGGCATATGCC
TGCTCTAACCGAAATCTTTGGGGATGATTCTGTACTACAGTTTGGTGGAG
GAACTTTAGGACACCCTTGGGGGAATGCACCGGGTGCTGTAGCGAATCGA
GTAGCTCTAGAAGCATGTGTACAAGCTCGTAATGAGGGACGTGATCTTGC
TCGCGAAGGTAATGAAATTATTCGCGAGGCTTGCAAATGGAGTCCTGAAC
TAGCTGCTGCTTCTGAGGTATGGAAGGAAATCAAATTTGAA
>Chenopodium_foliosum
TTGACTTATTATACTCCTGAGTATGAAACCCAAGATACTGATATCTTGGC
AGCATTCCGAGTAAGTCCTCAACCTGGAGTTCCACCCGAAGAAGCAGGGG
CTGCAGTAGCTGCTGAATCTTCTACTGGTACATGGACAACTGTATGGACC
GACGGACTTACCAATCTTGATCGTTACAAAGGACGATGCTACCACATCGA
GCCCGTTGCTGGAGAAGAAAATCAATATATTTGTTATGTAGCGTATCCTT
TAGACCTTTTTGAAGAAGGTTCTGTTACTAACATGTTTACTTCCATTGTG
GGTAACGTATTTGGGTTCAAAGCCCTGCGTGCTTTACGTTTGGAAGATTT
GCGAATCCCTGTTGCTTATATAAAAACTTTCCAAGGCCCGCCTCACGGTA
TCCAAGTTGAGAGAGATAAATTGAACAAGTATGGCCGTCCCCTATTGGGA
TGCACTATTAAACCTAAATTGGGGTTATCCGCTAAAAACTATGGTCGAGC
ATGTTATGAATGTCTTCGCGGTGGACTTGATTTTACCAAAGATGATGAAA
ACGTGAACTCCCAACCGTTTATGCGTTGGAGAGACCGTTTTCTATTTTGT
GCCGAAGCTATTTATAAAGCACAAGCCGAAACAGGTGAAATCAAAGGGCA
TTACTTGAATGCTACTGCGGGTACATGCGAAGAAATGATAAAAAGGGCTG
TATTTGCCAGAGAATTGGGAGCTCCTATCGTAATGCATGACTACTTAACA
GGGGGATTCACTGCAAATACTACCTTGGCTCATTATTGCCGAGATAATGG
TCTACTTCTTCACATCCACCGTGCAATGCACGCAGTTATTGATAGACAGA
AGAATCATGGTATGCACTTCCGTGTACTAGCTAAAGCGTTACGTCTGTCT
GGTGGAGATCATATTCATTCTGGTACCGTAGTAGGTAAGCTTGAAGGAGA
AAGAGATATTACTTTAGGCTTTGTTGATTTACTACGTGATGATTATACTG
AAAAAGACCGAAGTCGCGGTATTTATTTCACTCAATCTTGGGTTTCCACA
CCAGGTGTTCTGCCGGTTGCTTCGGGAGGTATTCACGTTTGGCATATGCC
TGCTCTAACCGAGATCTTTGGGGATGATTCTGTACTACAGTTTGGTGGAG
GAACTTTAGGACACCCTTGGGGGAATGCACCGGGTGCTGTAGCGAATCGA
GTAGCTCTAGAAGCATGTGTACAAGCTCGTAATGAGGGACGTGATCTTGC
TCGCGAGGGTAATACAATTATTCGCGAGGCTAGCAAATGGAGTCCTGAAC
TAGCTGCTGCTTGTGAGGTATGGAAGGAAATCAAATTTGAA
>Chenopodium_frutescens
TTGACTTATTATACTCCTGAGTATGAAACCCAAGATACTGATATCTTGGC
AGCATTCCGAGTAAGTCCTCAACCGGGAGTTCCACCCGAAGAAGCGGGGG
CTGCAGTAGCTGCTGAATCTTCTACTGGTACATGGACAACTGTATGGACC
GACGGACTTACCAGTCTTGATCGTTACAAAGGACGATGCTACCACATCGA
GCCTGTTGCTGGAGAAGAAAATCAATATATTTGTTATGTAGCGTATCCCT
TAGACCTTTTTGAAGAAGGTTCTGTTACTAACATGTTTACTTCCATTGTG
GGTAACGTATTTGGGTTCAAAGCTCTGCGTGCTCTACGTTTGGAGGATTT
ACGAATCCCTGTTGCTTATATAAAAACTTTCCAAGGCCCGCCTCACGGTA
TCCAAGTTGAGAGAGATAAATTGAACAAGTACGGCCGCCCCCTATTGGGA
TGCACTATTAAACCAAAATTGGGGTTATCCGCTAAAAACTATGGTCGAGC
ATGTTATGAATGTCTTCGTGGTGGACTTGATTTTACCAAAGATGATGAAA
ACGTGAACTCCCAGCCGTTTATGCGTTGGAGAGACCGTTTCCTATTTTGT
GCCGAAGCTATTTATAAAGCACAAGCCGAAACAGGCGAAATCAAAGGTCA
TTACTTGAATGCTACTGCGGCTACATGTGAAGAAATGATAAAAAGGGCTG
TATTTGCCAGAGAATTGGGAGCTCCTATCGTAATGCATGACTACTTAACA
GGGGGATTCACTGCAAATACTAGCTTGGCTCATTATTGCCGAGATAATGG
TCTACTTCTTCACATCCACCGTGCAATGCACGCAGTTATTGATAGACAGA
AGAATCATGGTATGCACTTCCGTGTACTAGCTAAAGCATTACGTCTGTCT
GGTGGAGATCATATTCATTCTGGTACCGTAGTAGGTAAGCTTGAAGGAGA
AAGAGATATTACTTTAGGCTTTGTTGATTTACTACGTGATGATTATACTG
AAAAAGACCGAAGTCGTGGTATTTATTTTACTCAATCTTGGGTTTCCACA
CCGGGTGTTCTGCCCGTTGCTTCGGGAGGTATTCACGTTTGGCATATGCC
TGCTCTAACCGAGATCTTTGGGGATGATTCTGTACTACAGTTTGGTGGAG
GAACTTTAGGACACCCTTGGGGGAATGCTCCGGGTGCTGTAGCGAATCGA
GTAGCTCTAGAAGCATGTGTACAAGCTCGTAATGAGGGACGTGATCTTGC
TCGCGAGGGTAATACAATTATTCGCGAGGCTAGCAAATGGAGTCCTGAAC
TAGCTGCTGCTTGTGAGATATGGAAGGAAATCAAATTTGAA
>Corispermum_filifolium
TTGACTTATTATACTCCTGAGTATGAAACCCAAGATACTGATATCTTGGC
AGCATTCCGAGTAAGTCCTCAACCTGGAGTTCCACCTGAAGAAGCAGGAG
CTGCAGTAGCTGCCGAATCTTCTACTGGTACATGGACAACTGTATGGACC
GACGGACTTACCAGTCTTGATCGTTACAAAGGACGATGCTACCACATCGA
GCCTGTTGCTGGAGAAGAAAATCAATATATTTGTTATGTAGCGTATCCTT
TAGACCTTTTTGAAGAAGGTTCTGTTACTAACATGTTTACTTCCATTGTG
GGTAACGTATTTGGGTTCAAAGCCCTGCGTGCTCTACGTTTGGAGGATTT
GCGAATCCCTGTTGCTTATATAAAAACTTTCCAAGGCCCGCCTCACGGTA
TCCAAGTTGAGAGAGATAAATTGAATAAATATGGGCGTCCCCTATTGGGA
TGCACTATTAAACCTAAATTGGGGTTATCTGCTAAAAACTATGGTCGAGC
AGTTTATGAGTGTCTTCGCGGTGGACTTGATTTTACCAAAGATGATGAAA
ACGTGAACTCCCAACCGTTTATGCGTTGGAGAGACCGTTTCCTATTTTGT
GCCGAAGCTCTTTATAAAGCACAAACTGAAACAGGTGAAATCAAAGGGCA
TTACTTGAATGCTACCGCGGGTACATGCGAAGAAATGATAAAAAGGGCTG
TATTTGCTAGAGAATTGGGAGTTCCTATCGTAATGCACGACTACTTAACA
GGTGGATTCACTGCAAATACTAGCTTGGCTCATTATTGTCGAGATAATGG
TCTACTTCTTCACATCCACCGTGCAATGCACGCAGTTATTGATAGACAGA
AGAATCATGGTATGCACTTCCGTGTACTAGCTAAAGCATTACGTCTGTCT
GGTGGAGATCATATTCATTCTGGTACCGTAGTAGGTAAGCTTGAAGGGGA
AAGAGATATTACTTTAGGCTTTGTTGATTTACTACGTGATGATTATACTG
AAAAAGACCGAAGTCGCGGTATTTATTTCACTCAATCTTGGGTTTCCACA
CCAGGTGTTCTGCCCGTTGCTTCGGGGGGTATTCACGTTTGGCATATGCC
TGCTCTAACCGAGATCTTTGGGGATGATTCTGTACTACAGTTTGGTGGAG
GAACTTTAGGACACCCTTGGGGAAATGCACCAGGTGCTGTAGCGAATCGA
GTAGCTTTAGAAGCATGTGTACAAGCTCGTAATGAGGGACGTGATCTTGC
TACCGAGGGTAATACAATTATTCGTGAGGCTAGCAAATGGAGTCCTGAAC
TAGCTGCTGCTTGTGAGGTATGGAAAGAAATCAAATTTGAA
>Deeringia_amaranthoides
TTGACTTATTATACTCCTCAGTATGAAACCCTAGATACTGATATCTTGGC
AGCATTCCGAGTAACTCCTCAACCTGGAGTTCCACCTGAAGAAGCAGGGG
CTGCAGTAGCTGCCGAATCTTCTACTGGTACATGGACAAGTGTATGGACC
GACGGACTTACCAGTCTTGATCGTTACAAAGGACGATGCTACCACATCGA
GCCCGTTGCTGGAGAAGAAAATCAATATATTTGTTATGTAGCATATCCTT
TAGACCTTTTTGAAGAAGGTTCTGTTACTAACATGTTTACTTCCATTGTG
GGTAACGTATTTGGGTTCAAAGCCCTGCGTGCTCTACGTTTGGAAGATTT
GCGAATCCCTGTTGCTTATATAAAAACTTTCCAAGGCCCGCCTCACGGTA
TCCAAGTTGAGAGAGATAAATTGAACAAGTATGGTCGTCCCCTATTGGGA
TGCACTATTAAACCTAAATTGGGGTTATCCGCTAAAAACTATGGTCGAGC
ATGTTATGAATGTCTTCGTGGTGGACTTGATTTTACCAAAGATGATGAAA
ACGTGAACTCCCAACCGTTTATGCGTTGGAGAGACCGTTTCGTATTTTGT
GCCGAAGCTCTTTATAAAGCACAAGCCGAAACAGGTGAAATCAAAGGGCA
TTACTTGAATGCTACCGCGGGTAATTGCGAAGAAATGATAAAAAGAGCTG
TATTTGCCCGAGAGTTGGGAGTTCCTATCGTAATGCATGACTACTTAACA
GGTGGATTCACTGCAAATACTACCTTGGCTCAGTATTGCCGAGACAATGG
TCTACTTCTTCACATCCACCGTGCAATGCACGCAGTTATTGATAGACAGA
AGAATCATGGTATGCACTTCCGTGTACTAGCTAAAGCGTTACGTCTATCT
GGTGGAGACCATATTCATTCTGGTACCGTAGTAGGTAAGCTTGAAGGGGA
AAGAGATATTACTTTAGGCTTTGTTGATTTACTACGCGACGATTATACTG
AAAAAGACAGAAGTCGCGGTATTTATTTCACTCAATCTTGGGTTTCCACA
CCTGGTGTTCTGCCTGTTGCTTCAGGAGGTATTCACGTTTGGCATATGCC
TGCTCTAACCGAAATCTTCGGGGATGATTCTGTACTACAGTTCGGTGGAG
GAACTTTAGGACACCCTTGGGGGAATGCACCGGGTGCTGTAGCGAATCGA
GTAGCTCTAGAAGCATGTGTACAAGCTCGTAATGAGGGACGTGATCTTGC
TACCGAGGGGAATACAATTATTCGCGAAGCTGCTAAATGGAGTCCTGAAC
TAGCTGCTGCTTGTGAAATATGGAAGGAAATCAAATTTGAA
>Dissocarpus_paradoxus
TTGACTTATTATACTCCTGAGTATGAAACCAAAGATACTGATATCTTGGC
AGCATTCCGAGTAACTCCTCAGCCTGGAGTTCCACCCGAAGAAGCAGGGG
CTGCGGTAGCTGCCGAATCTTCTACTGGTACATGGACAACCGTATGGACC
GATGGACTTACTAGTCTTGATCGTTACAAAGGACGATGCTATAACATCGA
GCCTGTTGCTGGAGAAGAAAATCAATATATTTGTTATGTAGCGTATCCCT
TAGACCTTTTTGAAGAAGGTTCTGTTACTAACATGTTTACTTCCATTGTG
GGTAACGTATTTGGGTTCAAAGCCCTACGTGCTCTACGTTTGGAGGATTT
GCGAATCCCTGTTGCTTATATAAAAACTTTCCAAGGCCCACCTCACGGTA
TTCAGGTTGAAAGAGATAAATTGAACAAGTACGGTCGTCCCCTATTGGGA
TGCACTATTAAACCTAAATTGGGGTTATCTGCTAAAAACTATGGTCGAGC
AGTTTATGAATGTCTTCGCGGTGGACTTGATTTTACCAAAGATGATGAAA
ACGTTAACTCCCAACCGTTTATGCGTTGGAGAGACCGTTTCCTATTTTGT
GCCGAAGCTCTGTATAAAGCACAGGCCGAAACCGGCGAAATCAAAGGACA
TTACTTGAATGCTACTGCGGGTACATGTGAAGACATGATGAAAAGGGCTG
TATTTGCCAGAGAATTGGGAGTTCCTATCGTAATGCATGACTACTTAACA
GGTGGATTCACTGCAAATACTACCTTGGCTCATTATTGCCGAGATAATGG
TCTACTTCTTCACATCCACCGTGCAATGCACGCAGTTATTGATAGACAGA
AGAATCATGGTATGCACTTCCGTGTACTAGCTAAAGCGTTACGTCTGTCT
GGTGGAGATCATATTCATGCTGGGACCGTAGTAGGTAAGCTTGAAGGGGA
AAGAGATATTACTTTAGGCTTTGTTGATTTACTACGTGACGATTATACTG
AAAAAGACCGAAGTCGCGGTATTTATTTCACTCAATCTTGGGTTTCCACC
CCAGGTGTTCTGCCTGTTGCTTCAGGAGGTATTCATGTTTGGCATATGCC
TGCTTTAACCGAGATCTTTGGAGATGATTCTGTACTACAGTTTGGTGGAG
GAACTTTAGGACACCCTTGGGGAAATGCACCGGGTGCTGTAGCGAATCGA
GTAGCTCTAGAAGCATGTGTACAAGCTCGTAATGAGGGACGTGATCTTGC
TCGCGAGGGTAATGCAATTATTCGCGAGGCTAGTAAATGGAGTCCTGAAC
TAGCTGCTGCTTGTGAGATATGGAAGGAAATCAAATTTGAA
>Dysphania_glomulifera
TTGACTTATTATACTCCTGAGTATGAAACCCTAGATACTGATATCTTGGC
AGCATTCCGAGTAAGTCCTCAACCTGGAGTTCCACCTGAAGAAGCAGGGG
CTGCAGTAGCTGCTGAATCTTCTACTGGTACATGGACAACTGTATGGACC
GATGGACTTACCAGTCTTGATCGTTACAAAGGACGATGCTACCACATCGA
GCCCGTTGCTGGAGAAGAAAATCAATATATTTGTTATGTAGCGTATCCCT
TAGACCTTTTTGAAGAAGGTTCTGTTACTAACATGTTTACTTCCATTGTG
GGTAACGTATTTGGGTTCAAAGCCCTGCGTGCTCTACGTTTGGAGGATTT
GCGAATCCCTGTTGCTTATATAAAAACTTTCCAAGGCCCGCCTCACGGTA
TCCAAGTTGAAAGAGATAAATTGAACAAATATGGTCGTCCTCTATTGGGA
TGCACTATTAAACCTAAATTGGGGTTATCCGCTAAAAACTACGGTCGAGC
GGTTTATGAATGTCTTCGTGGTGGACTTGATTTTACCAAAGATGATGAAA
ACGTAAACTCCCAGCCGTTTATGCGTTGGAGAGACCGTTTCCTATTTTGT
GCCGAAGCTATTTATAAATCACAAGCCGAAACAGGTGAAATCAAAGGGCA
TTACTTGAATGCTACTGCGGGTACATGTGAAGAAATGATAAAAAGGGCTG
TATTTGCCAGAGAATTGGGAGTTCCTATCGTAATGCATGACTACTTAACA
GGGGGATTCACTGCAAATACTAGCTTGGCTCATTATTGCCGAGATAATGG
TCTACTTCTTCACATCCACCGTGCAATGCACGCAGTTATTGATAGACAGA
AGAATCATGGTATGCACTTCCGTGTACTAGCTAAAGCGTTACGTCTGTCT
GGTGGAGATCATATTCATTCTGGTACCGTAGTAGGTAAGCTTGAAGGGGA
AAGAGATATTACTTTAGGCTTTGTTGATTTACTACGTGATGATTATACTG
AAAAAGACCGAAGTCGCGGTATTTATTTCACTCAATCTTGGGTTTCCACA
CCAGGTGTTCTACCCGTTGCTTCGGGAGGTATTCACGTTTGGCATATGCC
TGCTCTAACCGAAATCTTTGGGGATGATTCTGTACTACAGTTTGGTGGAG
GAACTTTAGGACACCCTTGGGGGAATGCACCGGGTGCTGTAGCGAATCGA
GTAGCTCTAGAAGCATGTGTACAAGCTCGTAATGAGGGACGTGATCTTGC
TCGCGAAGGTAATGCAATTATTCGCGAGGCTTGCAAATGGAGTCCTGAAC
TAGCTGCTGCTTCTGAGGTATGGAAGGAAATCAAATTTGAA
>Gomphrena_haageana
TTGACTTATTATACTCCGGAGTATGAAACCCTAGATACTGATATCTTGGC
AGCATTCCGAGTAACTCCTCAGCCTGGAGTTCCACCCGAAGAAGCAGGGG
CTGCAGTAGCTGCCGAATCTTCTACTGGTACATGGACAACTGTATGGACC
GACGGGCTTACCAATCTTGATCGTTACAAAGGACGATGCTATCATATCGA
GCCCGTTGCTGGTGAAGAAAATCAATATATTTGTTATGTAGCGTATCCTT
TAGACCTTTTTGAAGAAGGTTCTGTTACTAACATGTTCACTTCCATTGTA
GGTAACGTATTTGGGTTCAAAGCCCTTCGTGCTCTACGTTTGGAGGATTT
GCGAATCCCTGTTGCTTATGTAAAAACTTTCCAAGGCCCACCTCATGGTA
TCCAAGTTGAAAGAGATAAATTGAACAAGTATGGCCGTCCTCTATTAGGA
TGCACTATTAAACCGAAATTGGGGTTATCCGTTAAAAACTACGGTCGAGC
ATGTTATGAATGTCTTCGTGGTGGACTTGATTTTACCAAAGATGATGAAA
ACGTGAACTCCCAGCCATTTATGCGTTGGAGAGACCGTTTTGTATTTTGT
GCCGAAGCTCTTTATAAAGCACAGGCCGAAACAGGTGAAATCAAAGGGCA
TTACTTGAATGCTACCGCGGGTACATGCGAAGAAATGATAAAACGAGCTG
TATTTGCCAGAGAATTGGGAGTTCCTATCGTAATGCATGACTACTTAACA
GGGGGATTCACTGCAAATACTAGTTTGTCTCATTATTGCCGAGATAATGG
TTTACTTCTTCACATCCACCGTGCAATGCACGCAGTTATTGATAGACAGA
AAAATCATGGTATGCACTTCCGTGTACTAGCTAAAGCGTTACGTCTGTCT
GGTGGAGATCATATTCATTCTGGTACCGTAGTAGGTAAGCTTGAAGGGGA
AAGAGATATTACTTTAGGCTTTGTTGATTTACTACGTGATGATTATACTG
AAAAAGACAGAAGTCGTGGTATTTATTTCACTCAATCTTGGGTTTCCACA
CCAGGTGTTATACCTGTTGCTTCGGGAGGTATTCACGTTTGGCATATGCC
TGCTCTAACCGAAATCTTCGGAGATGATTCTGTACTACAGTTTGGTGGAG
GAACTTTAGGACACCCTTGGGGGAATGCACCGGGTGCTGTAGCGAATCGA
GTAGCTTTAGAAGCATGTGTACAAGCTCGTAATGAGGGACGTGATCTTGC
TCGCGAGGGTAATGAAATTATTCGCGCGGCTGCTAAATGGAGTCCTGAAC
TAGCTGCTGCTTGTGAAATATGGAAGGAAATCAAATTTGAA
>Halimione_pedunculata
TTGACTTATTATACTCCTGAGTATGAAACCCAAGATACTGATATCTTGGC
AGCATTCCGAGTAAGTCCTCAACCGGGAGTTCCACCCGAAGAAGCAGGGG
CTGCAGTAGCTGCTGAATCTTCTACTGGTACATGGACAACTGTATGGACC
GACGGACTTACCAGTCTTGATCGTTACAAAGGACGATGCTACCACATCGA
GCCTGTTGCTGGAGAAGAAAATCAATATATTTGTTATGTAGCGTATCCTT
TAGACCTTTTTGAAGAAGGTTCTGTTACTAATATGTTTACTTCCATTGTG
GGTAACGTATTTGGGTTCAAAGCCCTGCGTGCTCTACGTTTGGAGGATTT
GCGAATCCCTGTTGCTTATATAAAAACTTTCCAAGGCCCGCCTCACGGTA
TCCAAGTTGAAAGAGATAAATTGAACAAGTATGGCCGTCCCCTATTGGGA
TGCACTATTAAACCAAAATTGGGGTTATCCGCTAAAAACTATGGTCGAGC
AGTTTATGAAGTCCTTCGTGGTGGACTTGATTTTACCAAAGATGATGAAA
ACGTGAACTCCCAGCCGTTTATGCGTTGGAGAGACCGTTTCCTATTTTGT
GCGGAAGCTCTTTATAAAGCACAAGCTGAAACAGGCGAAATCAAGGGTCA
TTACTTGAATGCTACGGCGGGTACATGCGAAGAAATGATAAAAAGGGCTG
TATTTGCCAGAGAATTGGGAGTTCCTATCGTAATGCATGACTACTTAACA
GGGGGATTCACTGCAAATACTAGCTTGGCTCATTATTGCCGAGATAATGG
TCTACTTCTTCACATCCACCGTGCAATGCACGCAGTTATTGATAGACAGA
AGAATCATGGTATGCACTTCCGTGTACTAGCTAAAGCGTTACGTCTGTCT
GGTGGAGATCATATTCATTCTGGTACCGTAGTAGGGAAGCTTGAAGGAGA
AAGAGATATTACTTTAGGCTTTGTTGATTTACTACGTGATGATTATATTG
AAAAAGACCGAAGTCGTGGTATTTATTTTACTCAACCTTGGGTTTCTACA
CCAGGTGTTCTGCCCGTTGCTTCGGGAGGTATTCACGTTTGGCATATGCC
TGCTCTAACCGAGATCTTTGGGGATGATTCTGTACTACAGTTCGGTGGAG
GAACTTTAGGACACCCGTGGGGGAATGCACCGGGTGCTGTAGCGAATCGA
GTAGCTCTAGAAGCATGTGTACAAGCTCGTAATGAGGGACGTGATCTTGC
TCGCGAGGGTAATACAATTATTCGCGAGGCTAGCAAATGGAGTCCTGAAC
TCGCTGCTGCTTGTGAGATATGGAAGGAAATCAAATTTGAA
>Halopeplis_amplexicaulis
TTGACTTATTATACTCCTGAGTATGAAACCAAAGATACTGATATCTTGGC
AGCATTTCGAGTAAGTCCTCAACCTGGAGTTCCACCTGAAGAAGCAGGAG
CTGCAGTAGCTGCCGAATCTTCTACTGGTACATGGACAACTGTATGGACC
GACGGACTTACTAGTCTTGATCGTTACAAAGGACGATGCTACCACATCGA
GCCTGTTGCTGGAGAAGAAAATCAATATATTTGTTATGTAGCGTATCCTT
TAGACCTTTTTGAAGAAGGTTCTGTTACTAACATGTTTACTTCCATTGTG
GGTAACGTATTTGGGTTCAAAGCCTTGCGTGCTCTACGTTTGGAGGATTT
GCGAATCCCTGTGGCTTATATAAAAACTTTCCAAGGCCCGCCTCACGGTA
TCCAGGTTGAAAGAGATAAATTGAACAAGTATGGCCGTCCTCTATTGGGA
TGCACTATTAAACCTAAATTGGGGTTATCTGCTAAAAACTATGGTCGAGC
AGTTTATGAATGTCTTCGCGGTGGACTTGATTTTACCAAAGATGATGAAA
ACGTGAATTCACAACCGTTTATGCGTTGGAGAGACCGTTTCCTATTTTGT
GCCGAAGCTATTTATAAAGCACAGGCCGAAACAGGTGAAATCAAAGGACA
TTACTTGAATGCTACTGCGGGGACATGTGAAGACATGATGAAAAGGGCTG
TATTTGCCAGAGAATTGGGAGCTCCTATCGTAATGCATGACTACTTAACA
GGTGGATTCACTGCAAATACTAGCTTGGCTCATTATTGCCGAGATAATGG
TTTACTTCTTCACATCCACCGTGCAATGCACGCAGTTATTGATAGACAAA
AGAATCATGGTATGCACTTCCGTGTACTAGCTAAAGCGTTACGTTTGTCT
GGTGGAGATCATATTCATGCTGGTACCGTAGTAGGTAAGCTTGAAGGGGA
AAGAGATATTACTTTAGGCTTTGTTGATTTACTACGTGATGATTATACTG
AAAAAGACCGAAGCCGCGGTATCTATTTCACTCAATCTTGGGTTTCTACC
CCAGGTGTTCTGCCTGTTGCTTCTGGAGGTATTCACGTTTGGCATATGCC
TGCTTTAACCGAGATTTTTGGAGATGATTCTGTACTACAGTTTGGTGGAG
GAACTTTAGGACATCCTTGGGGAAATGCACCGGGTGCTGTAGCGAACCGA
GTAGCTCTAGAAGCATGTGTACAAGCTCGTAATGAGGGACGTGATCTTGC
TCGCGAGGGTAATACAATTATTCGCGAAGCTAGCAAATGGAGTCCTGAAT
TAGCTGCTGCTTGTGAGATATGGAAGGAAATCAAATTTGAA
>Halosarcia_indica
TTGACTTATTATACTCCTGAGTATGAAACCAAAGATACAGATATCTTGGC
AGCATTTCGAGTAAGTCCTCAACCTGGAGTTCCACCTGAAGAAGCAGGGG
CTGCAGTAGCTGCCGAATCTTCTACTGGTACATGGACAACTGTATGGACC
GACGGACTTACTAGTCTTGATCGTTACAAAGGACGATGCTACCACATCGA
GCCTGTTGCTGGAGAAGAAAATCAATATATTTGTTATGTAGCGTATCCCT
TAGACCTTTTTGAAGAAGGTTCTGTTACTAACATGTTTACTTCCATTGTG
GGTAACGTATTTGGGTTCAAAGCCCTGCGTGCTCTACGTTTGGAGGATTT
GCGAATCCCTGTGGCTTATATAAAAACTTTCCAAGGCCCGCCTCACGGTA
TCCAGGTTGAAAGAGATAAATTGAACAAGTATGGCCGTCCCCTATTGGGA
TGCACTATTAAACCTAAATTGGGGTTATCTGCTAAAAACTATGGTCGAGC
AGTTTATGAATGTCTTCGCGGTGGACTTGATTTTACCAAAGATGATGAAA
ACGTGAACTCCCAACCGTTTATGCGTTGGAGAGACCGTTTTCTATTTTGT
GCCGAAGCTCTTTATAAAGCACAGGCCGAAACCGGTGAAATCAAAGGACA
TTACTTGAATGCTACTGCGGGTACATGTGAAGACATGATGAAAAGGGCTG
TATTTGCCAGAGAATTGGGAGCTCCTATCGTAATGCATGACTACTTAACA
GGTGGATTCACTGCAAATACCAGCTTGGCTCATTATTGCCGAGATAATGG
TCTACTTCTTCACATCCACCGCGCAATGCACGCAGTTATTGATAGACAGA
AGAATCATGGTATGCACTTCCGTGTACTAGCTAAAGCGTTACGTCTGTCT
GGTGGAGATCATATTCATGCTGGTACCGTAGTAGGTAAGCTTGAAGGGGA
AAGAGATATTACTTTAGGCTTTGTTGATTTACTACGTGATGATTATACTG
AAAAAGACCGAAGCCGCGGTATCTATTTCACTCAATCTTGGGTTTCTACC
CCAGGTGTTCTGCCTGTTGCTTCTGGAGGTATTCACGTTTGGCATATGCC
TGCTTTAACCGAGATTTTTGGAGATGATTCTGTACTACAGTTTGGTGGAG
GAACTTTAGGACATCCTTGGGGAAATGCACCGGGTGCTGTAGCGAATCGA
GTAGCTCTAGAAGCATGTGTACAAGCTCGTAATGAAGGACGTGATCTTGC
TCGCGAGGGTAATACAATTATTCGCGAGGCTAGCAAATGGAGTCCTGAAT
TAGCTGCTGCTTGTGAGATATGGAAGGAAATCAAATTTGAA
>Hebanthe_occidentalis
TTGACTTATTATACTCCGCAGTATGAAACCCTAGATACTGATATCTTGGC
AGCATTCCGGGTAACTCCTCAACCTGGAGTTCCACCCGAAGAAGCAGGGG
CTGCAGTAGCTGCCGAATCTTCTACTGGTACCTGGACAACTGTATGGACC
GACGGGCTTACCAGTCTTGATCGTTACAAAGGACGCTGCTACCATATCGA
GCCCGTTGCTGGTGAAGAAAATCAATATATTTGTTATGTAGCATATCCTT
TAGACCTTTTTGAAGAAGGTTCTGTTACTAACATGTTTACTTCCATTGTA
GGTAACGTATTTGGGTTCAAAGCCCTGCGTGCTCTACGTTTGGAGGATTT
GCGAATCCCTGTTGCTTATATAAAAACTTTCCAAGGCCCGCCTCACGGTA
TCCAAGTTGAAAGAGACAAATTGAACAAGTACGGTCGTCCTCTACTGGGG
TGCACTATTAAACCGAAATTGGGGTTATCCGCTAAAAACTATGGTCGAGC
ATGTTATGAATGTCTTCGTGGTGGACTTGATTTTACCAAAGATGATGAAA
ACGTGAACTCCCAGCCCTTTATGCGTTGGAGAGACCGTTTCGTATTTTGT
GCCGAAGCTCTTTATAAAGCACAGGCCGAAACAGGTGAAATCAAAGGGCA
TTATTTGAATGCTACCGCGGGTACATGCGAAGAAATGATAAAACGAGCTG
TATTTGCCAGAGAATTGGGAGCTCCTATCGTAATGCATGACTACTTAACA
GGGGGATTCACTGCAAATACTAGTTTGGCTCATTATTGCCGAGATAATGG
TCTACTTCTTCACATCCACCGTGCAATGCACGCAGTTATTGATAGACAGA
AAAATCATGGTATGCACTTCCGTGTACTAGCTAAAGCGTTACGTCTGTCT
GGTGGAGATCATATTCATTCTGGTACCGTAGTAGGTAAGCTTGAAGGGGA
AAGAGATATTACTTTAGGCTTTGTTGATTTACTACGTGATGATTATACTG
AAAAAGACAGAAGTCGTGGTATTTATTTCACTCAATCTTGGGTTTCCACA
CCAGGTGTTATACCTGTTGCTTCGGGAGGTATTCACGTTTGGCATATGCC
TGCTCTAACCGAAATCTTCGGAGATGATTCTGTACTACAGTTTGGTGGAG
GAACTTTAGGACACCCTTGGGGGAATGCACCAGGTGCTGTAGCGAATCGA
GTAGCTTTAGAAGCATGTGTACAAGCTCGTAATGAGGGACGTGATCTTGC
TCGCGAGGGTAATGAAATTATTCGCGCGGCTGCTAAATGGAGTCCTGAAC
TAGCTGCTGCTTGTGAAATATGGAAGGAAATCAAATTTGAA
>Hermbstaedtia_glauca
TTGACTTATTATACTCCTGAGTATGAAACCCTAGATACTGATATCTTGGC
AGCATTCCGAGTAACTCCTCAACCTGGAGTTCCACCTGAAGAAGCAGGGG
CTGCAGTAGCTGCCGAATCTTCTACTGGTACATGGACAACTGTATGGACC
GACGGACTTACCAGTCTTGATCGTTACAAAGGACGATGCTACCACATCGA
GCCTGTTGCTGGAGAAGAAAATCAATATATTTGTTATGTAGCGTATCCTT
TAGACCTTTTTGAAGAAGGTTCTGTTACTAACATGTTTACTTCCATTGTG
GGTAACGTATTTGGGTTCAAAGCCCTGCGTGCTCTACGTTTGGAGGATTT
GCGAATCCCTGTTGCTTATATAAAAACTTTCCAAGGTCCGCCTCACGGTA
TCCAAGTTGAGAGAGATAAATTGAACAAGTATGGTCGTCCCCTATTGGGA
TGCACTATTAAACCAAAATTGGGGTTATCCGCTAAAAACTATGGTCGAGC
ATGTTATGAATGTCTTCGTGGTGGACTTGATTTTACCAAAGATGATGAAA
ACGTGAACTCCCAACCATTTATGCGTTGGAGAGACCGTTTCCTATTTTGT
GCCGAAGCTCTTTATAAAGCACAGGCCGAAACAGGTGAAATCAAAGGGCA
TTACTTGAATGCTACCGCGGGTAATTGCGAAGATATGATAAAAAGAGCTG
TATTTGCCAGAGAGTTGGGAGTTCCTATCGTAATGCATGACTACTTAACA
GGTGGATTCACTGCAAATACTAGCTTGGCTAGCTATTGCCGAGACAATGG
TCTACTTCTTCACATCCACCGTGCAATGCATGCAGTTATTGATAGACAGA
AGAATCATGGTATGCACTTCCGTGTACTAGCTAAAGCGTTACGTCTGTCT
GGTGGAGACCATATTCATTCTGGTACCGTAGTAGGTAAGCTTGAAGGGGA
AAGAGATATTACTTTAGGCTTTGTTGATTTACTACGTGATGATTATACTG
AAAAAGACAGAAGTCGCGGTATTTATTTCACTCAATCTTGGGTTTCCACA
CCTGGTGTTCTGCCTGTTGCTTCAGGGGGTATTCACGTTTGGCATATGCC
TGCTCTAACTGAAATCTTCGGAGATGATTCTGTACTACAGTTTGGTGGAG
GAACTTTAGGACACCCTTGGGGGAATGCACCGGGTGCTGTAGCGAATCGA
GTAGCTCTAGAAGCATGTGTACAAGCTCGTAATGAGGGACGTGATCTTGC
TTCCGAGGGTAATACAATTATTCGCGAAGCTGCTAAATGGAGTCCTGAAC
TAGCTGCTGCTTGTGAAGTATGGAAGGAAATCAAATTTGAA
>Iresine_palmeri
TTGACTTATTATACTCCGGAGTATGAAACCCTAGATACTGATATCTTGGC
AGCATTCCGAGTAACTCCTCAACCGGGAGTTCCACCCGAAGAAGCAGGGG
CTGCAGTAGCTGCCGAATCTTCTACTGGTACATGGACAACTGTATGGACC
GACGGGCTTACCAGTCTTGATCGTTACAAAGGACGATGCTACCACATCGA
GCCCGTTGCTGGTGAAGAAAATCAATATATTTGTTATGTAGCGTATCCTT
TAGACCTTTTTGAAGAAGGTTCTGTTACTAACATGTTTACTTCCATTGTA
GGTAACGTATTTGGGTTCAAAGCCCTGCGTGCTCTACGTTTGGAGGATTT
GCGAATCCCTGTTGCTTATATAAGAACTTTCCAAGGCCCGCCTCACGGTA
TCCAAGTTGAAAGAGATAAATTGAACAAGTATGGTCGTCCCCTATTGGGA
TGCACTATTAAACCGAAATTGGGGTTATCCGCTAAAAACTATGGTCGAGC
ATGTTATGAATGTCTTCGTGGTGGACTTGATTTTACCAAAGATGATGAAA
ACGTGAACTCCCAGCCGTTTATGCGTTGGAGAGACCGTTTCGTATTTTGT
GCCGAAGCTCTTTATAAATCACAGGCCGAAACAGGTGAAATCAAAGGGCA
TTACTTGAATGCTACCGCGGGTACATGCGAAGAAATGATAAAAAGAGCTG
TATTTGCCAGAGAATTGGGAGCTCCTATCGTAATGCATGACTACTTAACA
GGGGGATTCACTGCAAATACTAGTTTGGCTCATTATTGCCGAGATAATGG
TCTACTTCTTCACATCCACCGTGCAATGCACGCAGTTATTGATAGACAGA
AAAATCATGGTATGCACTTCCGTGTACTAGCTAAAGCGTTACGTCTGTCT
GGTGGAGATCATATTCATTCTGGTACCGTAGTAGGTAAGCTTGAAGGGGA
AAGAGATATTACTTTAGGCTTTGTTGATTTACTACGTGATGATTATACTG
AAAAAGACAGAAGTCGCGGTATTTATTTCACTCAATCTTGGGTTTCCACA
CCAGGTGTTATACCTGTTGCTTCGGGAGGTATTCACGTTTGGCATATGCC
TGCTCTAACCGAAATCTTCGGAGATGATTCTGTACTACAGTTTGGTGGAG
GAACTTTAGGACACCCTTGGGGGAATGCACCGGGTGCTGTAGCGAATCGA
GTAGCTCTAGAAGCATGTGTACAAGCTCGTAATGAGGGACGTGATCTTGC
TCGCGAGGGTAATGAAATTATTCGCGCGGCTGCTAAATGGAGTCCTGAAC
TAGCTGCTGCTTGTGAAATATGGAAGGAAATCAAATTTGAA
>Kalidium_caspicum
TTGACTTATTATACTCCTGAGTATGAAACCAAAGATACTGATATCTTGGC
AGCATTTCGAGTAAGTCCTCAACCTGGAGTTCCACCTGAAGAAGCAGGGG
CTGCAGTAGCTGCCGAATCTTCTACTGGTACATGGACAACTGTATGGACC
GACGGACTTACTAGTCTTGATCGTTACAAAGGACGATGCTACCACATCGA
GCCTGTTGCTGGAGAAGAAAATCAATATATTTGTTATGTAGCGTATCCTT
TAGACCTTTTTGAAGAAGGTTCTGTTACTAACATGTTTACTTCCATTGTG
GGTAACGTATTTGGGTTCAAAGCCCTGCGTGCTCTACGTTTGGAGGATTT
GCGAATCCCTGTGGCTTATATAAAAACTTTCCAAGGCCCGCCTCACGGTA
TCCAGGTTGAAAGAGATAAATTGAACAAGTATGGTCGTCCCCTATTGGGA
TGCACTATTAAACCTAAATTGGGGTTATCTGCTAAAAACTATGGTCGAGC
AGTTTATGAATGTCTTCGCGGTGGACTTGATTTTACCAAAGATGATGAAA
ACGTGAATTCACAACCGTTTATGCGTTGGAGAGACCGTTTCCTATTTTGT
GCCGAAGCTCTTTATAAAGCACAGGCCGAAACAGGTGAAATCAAAGGGCA
TTACTTGAATGCTACTGCGGGGACATGTGAAGACATGATGAAAAGGGCTG
TATTTGCCAGAGAATTGGGAGTTCCTATCGTAATGCATGACTACTTAACA
GGTGGATTCACTGCAAATACTAGCTTGGCTCATTATTGCCGAGATAATGG
TTTACTTCTTCACATCCACCGTGCAATGCACGCAGTTATTGATAGACAAA
AGAATCATGGTATGCACTTCCGTGTACTAGCTAAAGCGTTACGTTTGTCT
GGTGGAGATCATATTCATGCTGGGACCGTAGTAGGTAAACTTGAAGGGGA
AAGAGATATTACTTTAGGCTTTGTTGATTTACTACGTGATGATTATACTG
AAAAAGACCGAAGCCGCGGTATCTATTTCACTCAATCTTGGGTTTCTACC
CCAGGTGTTCTGCCTGTTGCTTCTGGAGGTATTCACGTTTGGCATATGCC
TGCTCTAACCGAGATCTTTGGAGATGATTCTGTACTACAGTTTGGTGGAG
GAACTTTAGGACACCCTTGGGGAAATGCACCGGGTGCTGTAGCGAATCGA
GTAGCTCTAGAAGCATGTGTACAAGCTCGTAATGAGGGACGTGATCTTGC
TCGCGAGGGTAATACAATTATTCGCGAAGCTAGCAAATGGAGTCCTGAAT
TAGCTGCTGCTTGTGAGATATGGAAGGAAATCAAATTTGAA
>Krascheninnikovia_ceratoides
TTGACTTATTATACTCCTGAGTATGAAACCCAAGATACTGATATCTTGGC
AGCATTCCGAGTAAGTCCTCAACCTGGAGTTCCACCCGAAGAAGCGGGGG
CTGCCGTAGCTGCTGAATCTTCTACTGGTACATGGACAACTGTATGGACT
GACGGACTTACCAGTCTTGATCGTTACAAAGGACGATGCTACCACATCGA
GCCCGTTGCTGGGGAAGAAAATCAATATATTTGTTATGTAGCGTATCCCT
TAGACCTTTTTGAAGAAGGTTCTGTTACTAACATGTTTACTTCCATTGTG
GGTAACGTATTTGGGTTCAAAGCCCTACGTGCTCTACGTTTGGAGGATTT
GCGAATCCCTGTTGCTTATATAAAAACTTTCCAAGGCCCGCCTCACGGTA
TCCAAGTTGAGAGAGATAAATTGAACAAGTACGGCCGTCCCCTATTGGGA
TGCACTATTAAACCTAAATTGGGGTTATCCGCTAAAAACTACGGTCGAGC
TGTTTATGAATGTCTTCGCGGTGGACTTGATTTTACCAAAGATGATGAAA
ATGTGAACTCCCAACCATTTATGCGTTGGAGAGACCGTTTCCTATTTTGT
GCCGAAGCTCTTTATAAAGCACAAGCCGAAACAGGTGAAATCAAAGGGCA
TTACTTGAATGCTACTGCGGGTACATGTGAAGACATGATGAAAAGGGCTG
TATTTGCCAGAGAATTGGGAGCTCCTATCGTAATGCACGACTACTTAACA
GGGGGGTTCACTGCAAATACGACCTTGGCTCATTATTGCCGAGATAATGG
TCTACTTCTTCACATCCACCGTGCAATGCACGCAGTTATTGATAGGCAGA
AGAATCATGGTATGCACTTCCGTGTACTAGCTAAAGCGTTACGTCTGTCT
GGTGGAGATCATATCCATGCAGGTACCGTAGTAGGTAAGCTTGAAGGGGA
AAGAGATATTACTTTAGGCTTTGTTGATTTACTACGTGATGATTATACTG
AAAAAGACCGAAGTCGCGGTATTTATTTCACTCAATCGTGGGTTTCCACA
CCAGGTGTTCTACCCGTTGCTTCAGGAGGTATTCACGTTTGGCATATGCC
TGCTCTAACCGAGATCTTTGGGGATGATTCTGTACTACAGTTTGGTGGAG
GAACTTTAGGACACCCTTGGGGGAATGCACCGGGTGCTGTAGCGAATCGA
GTAGCCCTAGAAGCTTGTGTACAAGCTCGTAATGAGGGACGTGATCTTGC
TACCGAAGGTAATACAATTATTCGCCAGGCTAGCAAATGGAGTCCTGAAC
TAGCTGCTGCTTGTGAGATATGGAAGGAAATCAAATTTGAA
>Microgynoecium_tibeticum
TTGACTTATTATACTCCTGAGTATGAAACCCAAGATACTGATATCTTGGC
AGCATTCCGAGTAAGTCCTCAACCGGGAGTTCCACCCGAAGAAGCAGGAG
CTGCAGTAGCTGCTGAATCTTCTACTGGTACATGGACAACTGTATGGACC
GACGGACTTACCAGCCTTGATCGTTACAAAGGACGATGCTACCACATCGA
GCCTGTTGCTGGAGAAGAAAATCAATATATTTGTTATGTAGCGTATCCCT
TAGACCTTTTTGAAGAAGGTTCTGTTACTAACATGTTTACTTCCATTGTG
GGTAACGTGTTTGGGTTCAAAGCCCTGCGTGCTCTACGTTTGGAGGATTT
GCGAATCCCTGTTGCTTATATAAAAACTTTCCAAGGCCCGCCTCACGGTA
TCCAAGTTGAAAGAGATAAATTGAACAAGTATGGCCGCCCCCTATTGGGA
TGCACTATTAAACCAAAATTGGGGTTATCCGCTAAAAACTATGGTCGAGC
AGTTTATGAATGTCTTCGTGGTGGACTTGATTTTACCAAAGATGATGAAA
ACGTGAACTCCCAGCCGTTTATGCGTTGGAGAGATCGTTTCCTATTTTGT
GCCGAAGCTATTTATAAAGCACAAGCCGAAACAGGAGAAATCAAAGGTCA
TTACTTGAATGCTACTGCAGGTACATGCGAAGAAATGATAAAAAGGGCTG
TATTTGCCAGAGAATTGGGAGTTCCGATCGTAATGCATGATTACTTAACA
GGGGGATTCACTGCAAACACTAGCTTGGCTCATTATTGCCGAGATAATGG
TCTACTTCTTCACATCCACCGTGCAATGCACGCAGTTATTGATAGACAGA
AGAATCATGGTATGCACTTCCGTGTACTAGCTAAAGCATTACGTCTGTCT
GGTGGAGATCATATTCATTCTGGTACCGTAGTAGGTAAGCTTGAAGGAGA
AAGAGATATTACTTTAGGCTTTGTTGATTTACTACGTGATGATTATACTG
AAAAAGACCGAAGTCGTGGTATTTATTTTACTCAATCTTGGGTTTCCACA
CCAGGTGTTCTGCCCGTTGCTTCGGGAGGTATTCACGTTTGGCATATGCC
TGCTCTAACCGAGATCTTTGGGGATGATTCTGTACTACAATTTGGTGGAG
GAACTTTAGGACACCCTTGGGGGAATGCACCGGGTGCTGTAGCGAATCGA
GTAGCTCTAGAAGCATGTGTACAAGCTCGTAATGAGGGACGTGATCTTGC
TCGCGAGGGTAATACAATTATTCGCGAGGCTAGCAAATGGAGTCCGGAAC
TAGCTGCTGCTTGTGAGATATGGAAGGAAATCAAATTTGAA
>Noaea_mucronata
TTGACTTATTATACTCCTGAGTATGAAACCAAAGATACTGATATCTTGGC
AGCATTCCGAGTAACTCCTCAACCTGGAGTTCCACCCGAAGAAGCAGGGG
CTGCAGTAGCTGCCGAATCTTCTACTGGTACATGGACAACCGTATGGACC
GACGGACTTACTAGTCTTGATCGTTACAAAGGACGATGCTATCACATCGA
GCCTGTTGCTGGAGAAGAAAATCAATATATTTGTTATGTAGCGTATCCCT
TAGACCTTTTTGAAGAAGGTTCTGTTACTAACATGTTTACTTCCATTGTG
GGTAACGTATTTGGGTTCAAAGCCCTACGTGCTCTACGTTTGGAGGATTT
GCGAATCCCTGTTGCTTATATAAAAACTTTCCAAGGCCCACCTCACGGTA
TTCAGGTTGAGAGAGATAAATTGAACAAGTATGGTCGTCCCCTATTGGGA
TGCACTATTAAACCTAAATTGGGATTATCCGCTAAAAACTACGGTCGAGC
AGTTTATGAATGTCTTCGCGGGGGACTTGATTTTACCAAAGATGATGAAA
ACGTGAACTCCCAACCGTTTATGCGTTGGAGAGACCGTTTCCTATTTTGT
GCCGAAGCTCTTTATAAAGCACAGGCCGAAACCGGTGAAATCAAAGGACA
TTACTTGAATGCTACTGCGGGTACATGTGAAGACATGATGAAAAGGGCTG
TATTTGCGAGAGAATTGGGCGCTCCTATCGTAATGCATGACTACTTAACA
GGTGGATTCACTGCAAATACCAGCTTGGCTCATTATTGCCGAGATAATGG
TCTACTTCTTCACATCCACCGTGCAATGCACGCAGTTATTGATAGACAGA
AAAACCATGGTATGCACTTCCGTGTACTAGCTAAAGCGTTACGTCTGTCT
GGTGGAGATCATATTCATGCTGGTACTGTAGAAGGTAAACTTGAAGGGGA
AAGAGATATTACTTTAGGTTTTGTTGATTTACTACGTGACGATTATACTG
AAAAAGACCGAAGTCGCGGTATTTATTTCACTCAATCTTGGGTTTCCACC
CCAGGTGTTCTGCCTGTTGCTTCGGGGGGTATTCACGTTTGGCATATGCC
TGCTTTAACCGAGATCTTTGGGGATGATTCTGTACTACAGTTTGGTGGAG
GAACTTTAGGACACCCTTGGGGAAATGCACCGGGTGCTGTAGCGAATCGA
GTAGCTCTAGAAGCATGTGTACAAGCTCGTAATGAGGGACGTGATCTTGC
TCGCGAGGGTAATACAATTATTCGCGAGGCTAGTAAATGGAGTCCTGAAC
TAGCAGCTGCTTGTGAGATATGGAAGGAAATCAAATTTGAA
>Oreobliton_thesioides
TTGACTTATTATACTCCGGAGTATGAAACCCTAGATACTGATATCTTGGC
AGCATTCCGAGTAACTCCTCAGCCTGGAGTTCCACCCGAAGAAGCAGGGG
CTGCAGTAGCTGCCGAATCTTCTACTGGTACATGGACAACTGTATGGACC
GACGGGCTTACCAATCTTGATCGTTACAAAGGACGATGCTATCATATCGA
GCCCGTTGCTGGTGAAGAAAATCAATATATTTGTTATGTAGCGTATCCTT
TAGACCTTTTTGAAGAAGGTTCTGTTACTAACATGTTCACTTCCATTGTA
GGTAACGTATTTGGGTTCAAAGCCCTTCGTGCTCTACGTTTGGAGGATTT
GCGAATCCCTGTTGCTTATGTAAAAACTTTCCAAGGCCCACCTCATGGTA
TCCAAGTTGAAAGAGATAAATTGAACAAGTATGGCCGTCCTCTATTAGGA
TGCACTATTAAACCGAAATTGGGGTTATCCGCTAAAAACTACGGTCGAGC
AGTTTATGAATGTCTTCGCGGTGGACTTGATTTTACCAAAGATGATGAAA
ACGTGAACTCCCAACCGTTTATGCGTTGGAGAGACCGTTTCCTATTTTGT
GCCGAAGCTCTTTATAAAGCACAAGCCGAAACAGGTGAAATCAAAGGGCA
TTACTTGAATGCTACCGCGGGTACATGCGAAGAAATGATAAAAAGGGCTG
TATTTGCCAGAGAATTGGGAGTTCCTATCGTAATGCATGACTACTTAACA
GGTGGATTCACTGCAAATACTAGCTTGGCTCATTATTGCCGAGATAATGG
TCTACTTCTTCACATCCACCGTGCAATGCACGCAGTTATTGATAGACAGA
AGAATCATGGTATGCACTTCCGTGTACTAGCTAAAGCGTTACGTCTGTCT
GGTGGAGATCATATTCATTCTGGTACCGTAGTAGGTAAGCTTGAAGGGGA
AAGAGATATTACTTTAGGCTTTGTTGATTTACTACGTGATGATTATACTG
AAAAAGACCGAAGTCGTGGTATTTATTTTACTCAATCTTGGGTTTCCACA
CCGGGTGTTCTGCCCGTTGCTTCGGGAGGTATTCACGTTTGGCATATGCC
TGCTCTAACCGAGATCTTTGGGGATGATTCTGTACTACAGTTTGGTGGAG
GAACTTTAGGACACCCTTGGGGGAATGCTCCGGGTGCTGTAGCGAATCGA
GTAGCTCTAGAAGCATGTGTACAAGCTCGTAATGAGGGACGTGATCTTGC
TCGCGAGGGTAATACAATTATTCGCGAGGCTAGCAAATGGAGTCCTGAAC
TAGCTGCTGCTTGTGAGATATGGAAGGAAATCAAATTTGAA
>Panderia_pilosa
TTGACTTATTATACTCCTGAGTATGAAACCCAAGATACTGATATCTTGGC
AGCATTCCGAGTAAGTCCTCAGCCCGGAGTTCCACCCGAAGAAGCAGGGG
CTGCGGTAGCTGCCGAATCTTCTACTGGTACATGGACAACCGTATGGACC
GATGGACTTACTAGTCTTGATCGTTACAAAGGACGATGCTATCACATCGA
GCCTGTTGCTGGAGAAGAAAATCAATATATTTGTTATGTAGCGTATCCCT
TAGACCTTTTTGAAGAAGGTTCTGTTACTAACATGTTTACTTCCATTGTG
GGTAACGTATTTGGGTTCAAAGCCCTACGTGCTCTACGTTTGGAGGATTT
GCGAATCCCTGTTGCTTATATAAAAACTTTCCAAGGCCCACCTCACGGTA
TTCAGGTTGAAAGAGATAAATTGAACAAGTATGGTCGTCCCCTATTGGGA
TGCACTATTAAACCTAAATTGGGGTTATCGGCTAAAAACTATGGTCGAGC
AGTTTATGAATGCCTTCGCGGTGGACTTGATTTTACCAAAGATGATGAAA
ACGTGAACTCCCAACCGTTTATGCGTTGGAGAGACCGTTTCCTATTTTGT
GCCGAAGCTCTTTATAAAGCACAGGCCGAAACCGGCGAAATCAAAGGACA
TTACTTGAATGCTACTGCCGGTACATGTGAAGACATGATGAAAAGGGCTG
TATTTGCCAGAGAATTGGGGGTTCCTATCGTAATGCATGACTACTTAACA
GGTGGATTCACTGCAAATACTACCTTGGCTCATTATTGCCGAGATAATGG
TCTACTTCTTCACATCCACCGTGCAATGCACGCAGTTATTGATAGACAGA
AGAATCATGGTATACACTTCCGTGTACTAGCTAAAGCGTTACGTCTGTCT
GGCGGAGATCATATTCATTCTGGGACCGTAGTAGGTAAGCTTGAAGGGGA
AAGAGATATTACTTTAGGCTTTGTTGATTTACTACGTGACGATTATACTG
AAAAAGACCGAAGTCGCGGTATTTATTTCACTCAATCTTGGGTTTCCACC
CCAGGTGTTCTGCCTGTTGCTTCAGGAGGTATTCATGTTTGGCATATGCC
GGCTTTAACCGAGATCTTTGGAGATGATTCTGTACTACAGTTTGGTGGAG
GAACTTTAGGACACCCTTGGGGAAATGCACCGGGTGCTGTAGCGAATCGA
GTAGCTCTAGAAGCATGTGTACAAGCTCGTAATGAGGGTCGTGATCTTGC
TCGAGAGGGTAATACAATTATCCGCCAGGCTAGTAAATGGAGTCCTGAAC
TAGCCGCTGCTTGTGAGATATGGAAGGAAATCAAATTTGAA
>Pandiaka_angustifolia
TTGACTTATTATACTCCGGAGTATGAAACCCTAGATACTGATATCTTGGC
AGCATTCCGAGTAACTCCTCAACCTGGAGTTCCACCCGAAGAAGCAGGGG
CTGCAGTAGCTGCCGAATCTTCTACTGGTACATGGACAACTGTATGGACC
GACGGGCTTACCAGTCTTGATCGTTACAAAGGACGATGCTACCACATCGA
GCCTGTTGCTGGCGAAGAAAATCAATATATTTGTTATGTAGCGTATCCTT
TAGACCTTTTTGAAGAAGGTTCTGTTACTAACATGTTTACTTCCATTGTA
GGTAACGTATTTGGGTTCAAAGCTCTGCGTGCTCTACGTTTGGAGGATTT
GCGAATCCCTGTTGCTTATATAAAAACTTTCCAAGGCCCGCCTCACGGTA
TCCAAGTTGAAAGAGATAAATTGAACAAGTATGGTCGTCCCCTATTGGGA
TGCACTATTAAACCTAAATTGGGGTTATCCGCTAAAAACTATGGTCGAGC
ATGTTATGAATGTCTTCGTGGTGGGCTTGATTTTACCAAAGATGATGAAA
ACGTGAACTCCCAGCCATTTATGCGTTGGAGAGACCGTTTCGTATTTTGT
GCCGAAGCTCTTTATAAAGCACAGGCCGAAACAGGTGAAATCAAAGGGCA
TTACTTGAATGCTACCGCGGGTACATGCGAAGAAATGATAAAAAGAGCTG
TATTTGCCAGAGAATTGGGAGTTCCTATCGTAATGCATGACTACTTAACA
GGGGGATTCACTGCAAATACTAGTTTGGCTCATTATTGCCGAGATAATGG
TCTACTTCTTCACATCCACCGTGCAATGCACGCAGTTATTGATAGACAGA
AAAATCATGGTATGCACTTTCGTGTACTAGCTAAAGCATTACGTCTGTCT
GGTGGAGATCATATTCATTCTGGTACCGTAGTAGGTAAGCTTGAAGGGGA
AAGAGATATTACTTTAGGCTTTGTTGATTTACTACGTGATGATTATACTG
AAAAAGACAGAAGTCGCGGTATTTATTTCACTCAATCTTGGGTTTCCACA
CCAGGTGTTATACCTGTTGCTTCGGGAGGTATTCACGTTTGGCATATGCC
TGCTCTAACCGAAATCTTCGGAGATGATTCTGTACTACAGTTTGGTGGAG
GAACTTTAGGACACCCTTGGGGGAATGCGCCGGGTGCTGTAGCGAATCGA
GTAGCTCTAGAAGCATGTGTACAAGCTCGTAATGAGGGACGTGATCTTGC
TCGCGAGGGTAATGAAATTATTCGCGCGGCTGCTAAATGGAGTCCTGAAC
TAGCTGCTGCTTGTGAAATATGGAAGGAAATCAAATTTGAA
>Petrosimonia_nigdeensis
TTGACTTATTATACTCCTGAGTATGAAACCCAAGATACTGATATCTTGGC
AGCATTCCGAGTAAGTCCTCAACCTGGAGTTCCACCCGAAGAAGCAGGGG
CTGCAGTAGCTGCCGAATCTTCTACTGGTACATGGACAACCGTATGGACC
GACGGACTTACTAGTCTTGATCGTTACAAAGGACGATGCTATCACATCGA
GCCTGTTGCTGGAGAAGAAAATCAATATATTTGTTATGTAGCGTATCCTT
TAGACCTTTTTGAAGAAGGTTCTGTTACTAACATGTTTACTTCCATTGTG
GGTAACGTATTTGGGTTCAAAGCCCTACGTGCTCTACGTTTGGAGGATTT
GCGAATCCCTGTTGCTTATATAAAAACTTTCCAAGGACCGCCTCACGGTA
TTCAGGTTGAGAGAGATAAATTGAACAAGTATGGTCGTCCCCTATTGGGA
TGCACTATTAAACCTAAATTGGGGTTATCCGCTAAAAACTATGGTCGAGC
AGTTTATGAATGTCTTCGTGGTGGACTTGATTTTACCAAAGATGATGAAA
ACGTGAACTCCCAACCGTTTATGCGTTGGAGAGATCGTTTCCTATTTTGT
GCTGAAGCTATTTATAAAGCACAGGCCGAAACCGGCGAAATCAAAGGACA
TTACTTGAATGCTACTGCGGGTACATGTGAAGACATGATGAAAAGGGCTG
TTTTTGCCAGAGAATTGGGAGTTCCTATCGTAATGCATGACTACTTAACA
GGTGGATTCACTGCAAATACTACCCTGGCTCATTATTGCCGAGATAATGG
TCTACTTCTTCACATCCTCCGTGCAATGCACGCAGTTATTGATAGACAGA
AAAATCATGGTATGCACTTCCGCGTACTAGCTAAAGCGTTACGCCTGTTT
GGGGGAGATCATATTCATGCTGGTACTGTAGTAGGTAAGCTTGAGGGGGA
AAGAGATATTACTTTAGGCTTTGTTGATTTACTACGTGACGATTATACTG
AAAAAGCCCGAAGTCGTGGTATTTATTTCACTCAATCGTGGGTTTCCACC
CCAGGTGTTCTGCCGGTTGCTTCGGGGGGTATTCATGTTTGGCATATGCC
TGCTTTAACCGAGATTTTTGGGGATGATTCTGTACTACAGTTTGGTGGAG
GAACTTTAGGACACCCTTGGGGAAATGCACCGGGTGCTGTAGCGAATCGA
GTAGCTCTAGAAGCATGTGTACAAGCTCGTAATGAGGGACGTGATCTTGC
TCGCGAGGGTAATACAATTATTCGCGAGGCTAGCAAATGGAGTCCTGAAC
TAGCCGCTGCTTGTGAGATATGGAAGGAAATCAAATTTGAA
>Rhaphidophyton_regelii
TTGACTTATTATACTCCTGAGTATGAAACCAAAGATACTGATATCTTGGC
AGCATTCCGAGTAACTCCTCAACCTGGAGTTCCACCCGAAGAAGCAGGGG
CTGCAGTAGCTGCCGAATCTTCTACTGGTACATGGACAACCGTATGGACC
GACGGACTTACTAGTCTTGATCGTTACAAAGGACGATGCTATCACATCGA
GCCTGTTGCTGGAGAAGAAAATCAATATATTTGTTATGTAGCGTATCCCT
TAGACCTTTTTGAAGAAGGTTCTGTTACTAACATGTTTACTTCCATTGTG
GGTAACGTATTTGGGTTCAAAGCCCTACGTGCTCTACGCTTGGAGGATTT
GCGAATCCCTGTTGCTTATATAAAAACTTTCCAAGGCCCACCTCACGGTA
TTCAGGTTGAGAGAGATAAATTGAACAAGTATGGTCGTCCCCTATTGGGA
TGCACTATTAAACCTAAATTGGGGTTATCCGCTAAAAACTACGGTCGAGC
AGTTTATGAATGTCTTCGCGGTGGACTTGATTTTACCAAAGATGATGAAA
ACGTGAACTCCCAACCGTTTATGCGTTGGAGAGACCGTTTCCTATTTTGT
GCCGAAGCTCTTTATAAAGCACAGGCCGAAACCGGCGAAATCAAAGGACA
TTACTTGAACGCTACTGCGGGTACATGTGAAGACATGATGAAAAGGGCTG
TATTTGCGAGAGAATTGGGAGCTCCTATCGTAATGCATGACTACTTAACA
GGTGGATTCACTGCAAATACCAGCTTGGCTCATTATTGCCGAGATAATGG
TCTACTTCTTCACATCCACCGTGCAATGCACGCAGTTATTGATAGACAGA
AAAATCATGGTATGCACTTCCGTGTACTAGCTAAAGCGTTACGTCTGTCT
GGTGGAGATCATATTCATGCTGGTACTGTAGTAGGTAAGCTTGAAGGGGA
AAGAGATATTACTTTAGGTTTTGTTGATTTACTACGTGACGATTATACTG
AAAAAGACCGAAGTCGCGGTATTTATTTCACTCAATCTTGGGTTTCCACC
CCAGGTGTTCTGCCTGTTGCTTCGGGAGGTATTCACGTTTGGCATATGCC
TGCTTTAACCGAGATCTTTGGGGATGATTCTGTACTACAGTTTGGTGGAG
GAACTTTAGGACACCCTTGGGGAAATGCACCGGGTGCTGTAGCGAATCGA
GTAGCTCTAGAAGCATGTGTACAAGCTCGTAATGAGGGACGTGATCTTGC
TCGCGAGGGTAATACAATTATTCGCGAGGCTAGTAAATGGAGTCCTGAAC
TAGCTGCTGCTTGTGAGATATGGAAGGAAATCAAATTTGAA
>Rhagodia_drummondi
TTGACTTATTATACTCCTGAGTATGAAACCCTAGATACTGATATCTTGGC
AGCATTCCGAGTAAGTCCTCAACCGGGAGTTCCACCCGAAGAAGCGGGGG
CTGCAGTAGCTGCTGAATCTTCTACTGGTACATGGACAACTGTATGGACC
GACGGACTTACCAGTCTTGATCGTTACAAAGGACGATGCTACCACATCGA
GCCTGTTGCTGGAGAAGAAAATCAATATATTTGTTATGTAGCGTATCCCT
TAGACCTTTTTGAAGAAGGTTCTGTTACTAACATGTTTACTTCCATTGTG
GGTAACGTATTTGGGTTCAAAGCCCTGCGTGCTCTACGTTTGGAGGATTT
ACGAATCCCTGTTGCTTATGTAAAAACTTTCCAAGGCCCGCCTCACGGTA
TCCAAGTTGAGAGAGATAAATTGAACAAGTACGGCCGCCCCCTATTGGGA
TGCACTATTAAACCAAAATTGGGGTTATCCGCTAAAAACTATGGTCGAGC
ATGTTATGAATGTCTTCGTGGTGGACTTGATTTTACCAAAGATGATGAAA
ACGTGAACTCCCAGCCATTTATGCGTTGGAGAGACCGTTTCCTATTTTGT
GCCGAAGCTCTTTATAAAGCACAAGCCGAAACAGGCGAAATCAAAGGTCA
TTACTTGAATGCTACTGCGGCTACATGTGAAGAAATGATAAAAAGGGCTG
TATTTGCCAGAGAATTGGGAGCTCCTATCGTAATGCATGACTACTTAACA
GGGGGATTCACCGCAAATACTAGCTTGGCTCATTATTGCCGAGATAATGG
TCTACTTCTTCACATCCACCGTGCAATGCACGCAGTTATTGATAGACAGA
AGAATCATGGTATGCACTTCCGTGTACTAGCTAAAGCATTACGTCTGTCT
GGTGGAGATCATATTCATTCTGGTACCGTAGTAGGTAAGCTTGAAGGAGA
AAGAGATATTACTTTAGGCTTTGTTGATTTACTACGTGATGATTATACTG
AAAAAGACCGAAGTCGTGGTATTTATTTTACTCAATCTTGGGTTTCCACA
CCGGGTGTTCTGCCCGTTGCTTCGGGAGGTATTCACGTTTGGCATATGCC
TGCTCTAACCGAGATCTTTGGGGATGATTCTGTACTACAGTTTGGTGGAG
GAACTTTAGGACACCCTTGGGGGAATGCTCCGGGTGCTGTAGCGAATCGA
GTAGCTCTAGAAGCATGTGTACAAGCTCGTAATGAGGGACGTGATCTTGC
TCGCGAGGGTAATACAATTATTCGCGAGGCTAGCAAATGGAGTCCTGAAC
TAGCTGCTGCTTGTGAGATATGGAAGGAAATCAAATTTGAA
>Salsola_genistoides
TTGACTTATTATACTCCTGAGTATGAAACCCAAGATACTGATATCTTGGC
AGCATTCCGAGTAAGTCCTCAACCTGGAGTTCCACCCGAAGAAGCAGGGG
CTGCAGTAGCTGCCGAATCTTCTACTGGTACATGGACAACCGTATGGACC
GACGGACTTACTAGTCTTGATCGTTACAAAGGACGATGCTATCACATCGA
GCCTGTTGCTGGAGAAGAAAATCAATATATTTGTTATGTAGCGTATCCCT
TAGACCTTTTTGAAGAAGGTTCTGTTACTAACATGTTTACTTCCATTGTG
GGTAACGTATTTGGGTTCAAAGCCCTACGTGCTCTACGTTTGGAGGATTT
GCGAATCCCTGTTGCTTATATAAAAACTTTCCAAGGCCCGCCTCACGGTA
TTCAGGTTGAGAGAGATAAATTGAACAAGTATGGTCGTCCCCTATTGGGA
TGCACTATTAAACCTAAATTGGGGTTATCCGCTAAAAACTATGGTCGAGC
AGTTTATGAATGTCTTCGCGGTGGACTTGATTTTACCAAAGATGATGAAA
ACGTGAACTCCCAACCGTTTATGCGTTGGAGAGACCGTTTCCTATTTTGT
GCCGAAGCTATTTATAAAGCACAGGCCGAAACCGGCGAAATCAAAGGACA
TTACTTGAATGCTACTGCGGGTACATGTGAAGACATGATGAAAAGGGCTG
TATTTGCCAGAGAATTGGGAGCTCCTATCGTAATGCATGACTACTTAACA
GGTGGATTCACTGCAAATACTAGCTTGGCTCATTATTGCCGAGATAATGG
TCTACTTCTTCACATCCACCGTGCAATGCACGCAGTTATTGATAGACAGA
AGAATCATGGTATGCACTTCCGTGTACTAGCTAAAGCGTTACGTCTGTCT
GGTGGAGATCATATTCATGCTGGTACCGTAGTAGGTAAGCTTGAAGGAGA
AAGAGATATTACTTTAGGCTTTGTTGATTTACTACGTGACGATTATACTG
AAAAAGACCGAAGCCGCGGTATTTATTTCACTCAATCTTGGGTTTCCACC
CCAGGTGTTCTACCTGTTGCTTCGGGAGGTATTCACGTTTGGCATATGCC
TGCTTTAACCGAGATCTTTGGGGATGATTCTGTACTACAGTTTGGTGGAG
GAACTTTAGGACACCCTTGGGGAAATGCACCGGGTGCTGTAGCGAATCGA
GTAGCTCTAGAAGCATGTGTACAAGCTCGTAATGAGGGACGTGATCTTGC
TCGCGAGGGTAATACAATTATTCGCGAGGCTAGCAAATGGAGTCCTGAAC
TAGCTGCTGCTTGTGAGATATGGAAGGAAATCAAATTTGAA
>Sarcocornia_utahensis
TTGACTTATTATACTCCTGAGTATGAAACCAAAGATACAGATATCTTGGC
AGCATTTCGAGTAAGTCCTCAACCTGGAGTTCCGCCTGAAGAAGCAGGGG
CTGCAGTAGCTGCCGAATCTTCTACTGGTACATGGACAACTGTATGGACC
GACGGACTTACTAGTCTTGATCGTTACAAAGGACGATGCTACCACATCGA
GCCTGTTGCTGGAGAAGAAAATCAATATATTTGTTATGTAGCGTATCCCT
TAGACCTTTTTGAAGAAGGTTCTGTTACTAACATGTTTACTTCCATTGTG
GGTAACGTATTTGGGTTCAAAGCCCTTCGTGCTCTACGTTTGGAGGATTT
GCGAATCCCTGTGGCTTATATAAAAACTTTCCAAGGCCCGCCTCACGGTA
TCCAGGTTGAAAGAGATAAATTGAACAAGTATGGCCGTCCCCTATTGGGA
TGCACTATTAAACCTAAATTGGGGTTATCTGCTAAAAACTATGGTCGAGC
AGTTTATGAATGTCTTCGCGGTGGACTTGATTTTACCAAAGATGATGAAA
ACGTGAATTCACAACCGTTTATGCGTTGGAGAGACCGTTTCCTATTTTGT
GCCGAAGCTATTTATAAAGCACAGGCCGAAACAGGTGAAATCAAAGGGCA
TTACTTGAATGCTACTGCGGGGACATGTGAAGACATGATGAAAAGGGCTG
TATTTGCCAGAGAATTGGGAGCTCCTATCGTAATGCATGACTACTTAACA
GGTGGATTCACTGCAAATACTAGCTTGGCTCATTATTGCCGAGATAATGG
TTTACTTCTTCACATCCACCGTGCAATGCACGCAGTTATTGATAGACAAA
AGAATCACGGTATGCACTTCCGTGTACTAGCTAAAGCGTTACGTCTGTCT
GGTGGAGATCATATTCATGCTGGTACCGTAGTAGGTAAGCTTGAAGGGGA
AAGAGATATTACTTTAGGCTTTGTTGATTTACTACGTGATGATTATACTG
AAAAAGACCGAAGCCGTGGTATCTATTTCACTCAATCTTGGGTTTCTACC
CCAGGTGTTCTGCCTGTTGCTTCTGGAGGTATTCACGTTTGGCATATGCC
TGCTTTAACCGAGATTTTTGGAGATGATTCTGTACTACAGTTTGGTGGCG
GAACTTTAGGACATCCTTGGGGAAATGCACCGGGTGCTGTAGCGAATCGA
GTAGCTCTAGAAGCATGTGTACAAGCTCGTAATGAGGGACGTGATCTTGC
TCGCGAGGGTAATACAATTATTCGCGAGGCTAGCAAATGGAGTCCTGAAT
TAGCTGCTGCTTGTGAGATATGGAAGGAAATCAAATTTGAA
>Sympegma_regelii
TTGACTTATTATACTCCTGAGTATGAAACCCTAGATACCGATATCTTGGC
AGCATTCCGAGTAACTCCTCAACCTGGAGTTCCACCCGAAGAAGCAGGGG
CTGCAGTAGCTGCCGAATCTTCTACTGGTACATGGACAACCGTATGGACC
GACGGACTTACTAGTCTTGATCGTTACAAAGGACGATGCTATCACATCGA
GCCTGTTGCTGGAGAAGAAAATCAATATATTTGTTATGTAGCGTATCCCT
TAGACCTTTTTGAAGAAGGTTCTGTTACTAACATGTTTACTTCCATTGTG
GGTAACGTATTTGGGTTCAAAGCCCTGCGTGCTCTACGTTTGGAGGATTT
GCGAATCCCTGTTGCTTATATAAAAACTTTCCAAGGCCCGCCTCATGGTA
TTCAGGTTGAGAGAGATAAATTGAACAAGTATGGTCGTCCCCTATTGGGA
TGCACTATTAAACCTAAATTGGGATTATCCGCTAAAAACTATGGTCGAGC
AGTTTATGAATGTCTTCGCGGTGGACTTGATTTTACCAAAGATGATGAAA
ACGTGAACTCCCAACCGTTTATGCGTTGGAGAGACCGTTTCCTATTTTGT
GCCGAAGCTCTTTATAAAGCACAAACCGAAACCGGCGAAATCAAAGGACA
TTACTTGAATGCTACTGCGGGTACATGTGAAGACATGATGAAAAGGGCTG
TATTTGCGAGAGAATTAGGAGCTCCTATCGTAATGCATGACTACTTAACA
GGTGGATTCACTGCAAATACTACCTTGGCTCATTATTGCCGAGATAATGG
TCTACTTCTTCACATCCACCGTGCAATGCACGCAGTTATTGATAGACAGA
AAAATCATGGTATGCACTTCCGTGTACTAGCTAAAGCGTTACGTCTGTCT
GGTGGAGATCATATTCATGCTGGTACCGTAGTAGGTAAGCTTGAAGGGGA
AAGAGATATTACTTTAGGCTTTGTTGATTTACTACGTGACGATTATACTG
AAAAAGACCGAAGTCGCGGTATTTATTTCACTCAATCTTGGGTTTCCACC
CCAGGTGTTCTGCCTGTTGCTTCGGGAGGTATTCACGTTTGGCATATGCC
TGCTTTAACCGAGATCTTTGGGGATGATTCTGTACTACAGTTTGGTGGAG
GAACTTTAGGACACCCTTGGGGAAATGCACCGGGTGCTGTAGCGAATCGA
GTAGCTCTAGAAGCATGTGTACAAGCTCGTAATGAGGGACGTGATCTTGC
TCGCGAGGGTAATACAATTATTCGCGAGGCTAGTAAATGGAGTCCTGAAC
TAGCTGCTGCTTGTGAGATATGGAAGGAAATCAAATTTGAA
>Teloxys_aristata
TTGACTTATTATACTCCTGAGTATGAAACCCAAGATACTGATATCTTGGC
AGCATTCCGAGTAACTCCTCAACTTGGAGTTCCACCCGAAGAAGCAGGGG
CTGCAGTAGCTGCTGAATCTTCTACTGGTACATGGACAACTGTATGGACC
GACGGACTTACCAGTCTTGATCGTTACAAAGGACGATGCTACCACATCGA
GCCCGTTGCTGGAGAAGAAAATCAATATATTTGTTATGTAGCGTATCCTT
TAGACCTTTTTGAAGAAGGTTCTGTTACTAACATGTTTACTTCCATTGTG
GGTAACGTATTTGGGTTCAAAGCCCTGCGTGCTCTACGTTTGGAGGATTT
ACGAATCCCTGTTGCTTATATAAAAACTTTCCAAGGCCCGCCTCATGGTA
TCCAAGTTGAAAGAGATAAATTGAACAAGTATGGTCGTCCCCTATTGGGA
TGCACTATTAAACCTAAATTGGGCTTATCCGCTAAAAACTATGGTCGAGC
AGTTTATGAATGTCTTCGCGGTGGACTTGATTTTACCAAAGATGATGAAA
ACGTGAACTCCCAACCGTTTATGCGTTGGAGAGACCGTTTCCTATTTTGT
GCCGAAGCTATTTATAAAGCACAAGCCGAAACAGGTGAAATCAAGGGGCA
TTACTTGAATGCTACTGCGGGTACATGTGAAGAAATGATAAAAAGGGCTG
TATTTGCCAGAGAGTTGGGAGCTCCTATCGTAATGCATGACTACTTAACA
GGGGGATTCACTGCAAATACTAGCTTGGCTCATTATTGCCGAGATAATGG
TCTACTTCTTCACATCCACCGTGCAATGCACGCAGTTATTGATAGACAGA
AGAATCATGGTATGCACTTCCGTGTACTAGCTAAAGCGTTACGTCTGTCT
GGTGGAGATCATATTCATGCTGGTACCGTAGTAGGTAAGCTTGAAGGGGA
AAGAGATATTACTTTAGGCTTTGTTGATTTACTACGTGATGATTATACTG
AAAAAGACCGAAGTCGCGGTATTTATTTCACTCAATCTTGGGTTTCCACA
CCAGGTGTTCTACCCGTTGCGTCGGGAGGTATTCACGTTTGGCATATGCC
TGCTCTAACCGAGATCTTTGGGGATGATTCTGTACTACAGTTTGGTGGAG
GAACTTTAGGACACCCTTGGGGGAATGCACCGGGTGCTGTAGCGAATCGA
GTAGCTCTAGAAGCATGTGTACAAGCTCGTAATGAGGGACGTGATCTTGC
TCGCGAGGGTAATACAATTATTCGCGAGGCTGCCAAATGGAGTCCTGAAC
TAGCTGCTGCTTGTGAGGTATGGAAGGAAATCAAATTTGAA
>Kochia_densiflora
TTGACTTATTATACTCCTGAGTATGAAACCCAAGATACTGATATCTTGGC
AGCATTCCGAGTAAGTCCTCAGCCTGGAGTTCCACCCGAAGAAGCAGGGG
CTGCGGTAGCTGCCGAATCTTCTACTGGTACATGGACAACCGTATGGACC
GATGGACTTACTAGTCTTGATCGTTACAAAGGACGATGCTATCACATCGA
GCCTGTTGCTGGAGAAGAAAATCAATATATTTGTTATGTAGCGTATCCCT
TAGACCTTTTTGAAGAAGGTTCTGTTACTAACATGTTTACTTCCATTGTG
GGTAACGTCTTTGGGTTCAAAGCCCTACGTGCTCTACGTTTGGAGGATTT
GCGAATCCCTGTTGCTTATATAAAAACTTTCCAAGGCCCACCTCACGGTA
TTCAGGTTGAAAGAGATAAATTGAACAAGTACGGTCGTCCCCTATTGGGA
TGCACTATTAAACCTAAATTGGGGTTATCGGCTAAAAACTATGGTCGAGC
AGTTTATGAATGCCTTCGCGGTGGACTTGATTTTACCAAAGATGATGAAA
ACGTGAACTCCCAACCGTTTATGCGTTGGAGAGACCGTTTCCTATTTTGT
GCCGAAGCTCTTTATAAAGCACAGGCCGAAACCGGCGAAATCAAAGGACA
TTACTTGAATGCTACTGCGGGTACATGTGAAGACATGATGAAAAGGGCTG
TATTTGCCAGAGAATTGGGGGTTCCCATTGTAATGCATGACTACTTAACA
GGTGGATTCACTGCAAATACTAGCTTGTCTCATTATTGCCGAGATAATGG
TCTACTTCTTCACATCCACCGTGCAATGCACGCAGTTATTGATAGACAGA
AGAATCATGGTATGCACTTCCGTGTACTAGCGAAAGCGTTACGTCTGTCT
GGCGGAGATCATATTCATTCTGGGACCGTAGTAGGTAAGCTTGAAGGGGA
AAGAGATATTACTTTAGGCTTTGTTGATTTACTACGTGACGATTATACTG
AAAAAGACCGAAGTCGCGGTATTTATTTCACTCAATCTTGGGTTTCCACC
CCAGGTGTTCTGCCTGTTGCTTCAGGAGGTATTCATGTTTGGCATATGCC
GGCTTTAACCGAGATCTTTGGAGATGATTCTGTATTACAGTTTGGTGGAG
GAACTTTAGGACACCCTTGGGGAAATGCACCGGGTGCTGTAGCGAATCGA
GTAGCTCTAGAAGCATGTGTACAAGCTCGTAATGAGGGGCGTGATCTTGC
TCGCGAGGGTAATACAATTATTCGCGAGGCTAGTAAATGGAGTCCTGAAC
TAGCTGCTGCTTGTGAGATATGGAAGGAAATCAAATTTGAA
>Petrosimonia_sibirica
TTGACTTATTATACTCCTGAGTATGAAACCCAAGATACTGATATCTTGGC
AGCATTTCGAGTAAGTCCTCAACCTGGAGTTCCACCCGAAGAAGCAGGGG
CTGCAGTAGCTGCCGAATCTTCTACTGGTACATGGACAACCGTATGGACC
GATGGACTTACTAGTCTTGATCGTTACAAAGGACGATGCTATCACATCGA
GCCTGTTGCTGGAGAAGAAAATCAATATATTTGTTATGTAGCGTATCCTT
TAGACCTTTTTGAAGAAGGTTCTGTTACTAACATGTTTACTTCCATTGTG
GGTAACGTATTTGGGTTCAAAGCCCTACGTGCTCTACGTTTGGAGGATTT
GCGAATCCCTGTTGCTTATATAAAAACTTTCCAAGGCCCGCCTCACGGTA
TTCAGGTTGAGAGAGATAAATTGAACAAGTATGGTCGTCCCCTATTGGGA
TGCACTATTAAACCTAAATTGGGGTTATCCGCTAAAAACTACGGTCGAGC
AGTTTATGAATGTCTTCGTGGTGGACTTGATTTTACCAAAGATGATGAAA
ACGTGAACTCCCAACCGTTTATGCGTTGGAGAGATCGTTTCCTATTTTGT
GCCGAAGCTATTTATAAAGCACAGGCAGAAACCGGCGAAATCAAAGGACA
TTACTTGAATGCTACTGCGGGTACATGTGAAGACATGATGAAAAGGGCTG
TTTTTGCCAGAGAATTGGGAGTTCCTATCGTAATGCATGACTACTTAACA
GGTGGATTCACTGCAAATACTACCTTGGCTCATTATTGCCGAGATAATGG
TCTACTTCTTCACATTCACCGTGCAATGCACGCAGTTATTGATAGACAGA
AGAATCATGGTATGCACTTCCGTGTACTAGCTAAAGCGTTACGTCTGTCT
GGTGGAGATCATATTCATGCTGGTACTGTAGTAGGTAAGCTTGAGGGGGA
AAGAGATATTACTTTAGGCTTTGTTGATTTACTACGTGACGATTATACTG
AAAAAGACCGAAGTCGTGGTATTTATTTCACTCAATCTTGGGTTTCCACC
CCAGGTGTTCTGCCTGTTGCTTCAGGAGGTATTCACGTTTGGCATATGCC
TGCTTTAACCGAGATTTTTGGGGATGATTCTGTACTACAGTTTGGTGGAG
GAACTTTAGGACACCCTTGGGGAAATGCACCGGGTGCTGTAGCGAATCGA
GTAGCTCTAGAAGCATGTGTACAAGCTCGTAATGAGGGACGTGATCTTGC
TCGCGAGGGTAATACAATTATTCGCGAGGCTAGCAAATGGAGTCCTGAAC
TAGCTGCTGCTTGTGAGATATGGAAGGAAATCAAATTTGAA
>Horaninovia_ulicina
TTGACTTATTATACTCCTGAGTATGAAACCAAAGATACTGATATCTTGGC
AGCATTCCGAGTAACTCCTCAACCTGGAGTTCCGCCCGAAGAAGCAGGGG
CTGCAGTAGCTGCCGAATCTTCTACTGGTACCTGGACAACCGTATGGACC
GACGGACTTACTAGTCTTGATCGTTACAAAGGACGATGCTATCATATCGA
GCCTGTTGCTGGAGAAGAAAATCAATATATTTGTTATGTAGCGTATCCCT
TAGACCTTTTTGAAGAAGGTTCTGTTACTAACATGTTTACTTCTATTGTG
GGTAACGTATTTGGGTTCAAAGCCCTACGTGCTCTACGTTTGGAGGATTT
GCGAATCCCTGTTGCTTATATAAAAACTTTCCAAGGACCACCTCACGGTA
TTCAGGTTGAGAGAGATAAATTAAACAAGTATGGTCGTCCCCTATTGGGA
TGCACTATTAAACCTAAATTGGGGTTATCCGCTAAAAACTATGGTCGAGC
AGTTTATGAATGTCTTCGCGGTGGACTTGATTTTACTAAAGATGATGAAA
ACGTGAACTCCCAACCGTTTATGCGTTGGAGAGACCGTTTCCTATTTTGT
GCCGAAGCTCTTTATAAAGCACAGGCCGAAACCGGCGAAATCAAAGGACA
TTACTTGAATGCTACTGCGGGTACATGTGAAGACATGATGAAAAGGGCTG
TATTTGCGAGAGAATTGGGAGCTCCTATCGTAATGCATGACTACTTAACA
GGTGGATTCACTGCAAATACCAGCTTGTCTCATTATTGTCGAGATAATGG
TCTACTTCTTCACATCCACCGTGCAATGCACGCAGTTATTGATAGACAGA
AAAATCATGGTATACACTTCCGTGTACTAGCTAAAGCGTTACGTCTGTCT
GGTGGAGATCATATTCATTCCGGTACTGTAGTAGGTAAGCTTGAAGGGGA
AAGAGATATTACTTTAGGTTTTGTTGATTTACTACGTGACGATTATACTG
AAAAAGACCGAAGTCGCGGTATTTATTTCACTCAATCTTGGGTTTCCACC
CCAGGTGTTCTTCCTGTTGCTTCGGGAGGTATTCACGTTTGGCATATGCC
TGCTTTAACCGAAATCTTTGGGGATGATTCTGTACTACAGTTTGGTGGAG
GAACTTTAGGACACCCTTGGGGAAATGCACCGGGTGCTGTAGCGAATCGA
GTAGCTCTAGAAGCATGTGTACAAGCTCGTAATGAGGGACGTGATCTTGC
TCGCGAGGGTAATACAATTATTCGTGAGGCTAGTAAATGGAGTCCTGAAC
TAGCTTCTGCTTGTGAGATATGGAAGGAAATCAAATTTGAA
>Kalidium_cuspidatum
TTGACTTATTATACTCCTGAGTATGAAACCAAAGATACTGATATCTTGGC
AGCATTTCGAGTAAGTCCTCAACCTGGAGTTCCACCTGAAGAAGCAGGGG
CTGCAGTAGCTGCCGAATCTTCTACTGGTACATGGACAACTGTATGGACT
GACGGACTTACTAGCCTTGATCGTTACAAAGGACGATGCTACAACATCGA
GCCTGTTGCTGGAGAAGAAAATCAATATATTTGTTATGTAGCGTATCCTT
TAGACCTTTTTGAAGAAGGTTCTGTTACTAACATGTTTACTTCCATTGTG
GGTAACGTATTTGGATTCAAAGCCTTGCGTGCTCTACGTTTGGAGGATTT
GCGAATCCCTGTGGCTTATATAAAAACTTTCCAAGGCCCGCCTCACGGTA
TCCAGGTTGAAAGAGATAAATTGAACAAGTATGGTCGTCCCCTATTGGGA
TGCACTATTAAACCTAAATTGGGGTTATCTGCTAAAAACTATGGTCGAGC
AGTTTATGAATGTCTTCGCGGTGGACTTGATTTTACCAAAGATGATGAAA
ACGTGAATTCACAACCGTTTATGCGTTGGAGAGACCGTTTCCTATTTTGT
GCCGAAGCTCTTTATAAAGCACAGGCCGAAACAGGTGAAATCAAAGGGCA
TTACTTGAATGCTACTGCGGGGACATGTGAAGACATGATGAAAAGGGCTG
TATTTGCCAGAGAATTGGGAGTTCCTATCGTAATGCATGACTACTTAACA
GGTGGATTCACTGCAAATACTACCTTGGCTCATTATTGCCGAGATAATGG
TTTACTTCTTCACATCCACCGTGCAATGCACGCAGTTATTGATAGACAAA
AGAATCATGGTATGCACTTCCGTGTACTAGCTAAAGCGTTACGTTTGTCT
GGTGGAGATCATATTCATGCTGGTACCGTAGTAGGTAAACTTGAAGGGGA
AAGAGATATTACTTTAGGCTTTGTTGATTTACTACGTGATGATTATACTG
AAAAAGACCGAAGCCGCGGTATCTATTTCACTCAATCTTGGGTTTCTACC
CCAGGTGTTCTGCCTGTTGCTTCTGGAGGTATTCACGTTTGGCATATGCC
TGCTTTAACCGAGATTTTTGGAGATGATTCTGTACTACAGTTTGGTGGAG
GAACTTTAGGACACCCTTGGGGAAATGCACCGGGTGCTGTAGCGAATCGA
GTAGCTCTAGAAGCATGTGTACAAGCTCGTAATGAGGGACGTGATCTTGC
TCGCGAGGGTAATACAATTATTCGCGAAGCTAGCAAATGGAGTCCTGAAT
TAGCTGCTGCTTGTGAGATATGGAAGGAAATCAAATTTGAA
>Nanophyton_erinaceum
TTGACTTATTATACTCCTGAGTATGAAACCCAAGATACTGATATCTTGGC
AGCATTCCGAGTAAGTCCTCAACCGGGAGTTCCACCCGAAGAGGCAGGGG
CTGCAGTAGCTGCCGAATCTTCTACTGGTACATGGACAACCGTATGGACC
GACGGGCTTACTAGTCTTGATCGTTACAAAGGACGATGCTATCACATCGA
GCCTGTTGCTGGAGAAGAAAATCAATATATTTGTTATGTAGCGTATCCCT
TAGACCTTTTTGAAGAAGGTTCTGTTACTAACATGTTTACTTCCATTGTG
GGTAACGTATTTGGGTTCAAAGCCCTACGTGCTCTACGTTTGGAGGATTT
GCGAATCCCTGTTGCTTATATAAAAACTTTCCAAGGCCCGCCTCATGGTA
TTCAGGTTGAGAGAGATAAATTGAACAAGTATGGTCGTCCCCTATTGGGA
TGCACTATTAAACCTAAATTGGGGTTATCCGCTAAAAACTATGGTCGAGC
AGTTTATGAATGTCTTCGCGGTGGACTTGATTTTACCAAAGATGATGAAA
ACGTGAACTCTCAACCGTTTATGCGTTGGAGAGACCGTTTCCTGTTTTGT
GCCGAAGCTATTTATAAAGCACAGGCCGAAACCGGCGAAATCAAAGGACA
TTATTTGAATGCTACTGCGGGTACATGTGAAGACATGATGAAAAGGGCTG
TATTTGCCAGAGAGTTGGGAGTTCCTATCGTAATGCATGACTACTTAACA
GGTGGATTCACGGCAAATACTACCTTGGCTCATTATTGCCGAGATAATGG
TCTACTTCTTCACATCCACCGTGCAATGCACGCAGTTATTGATAGACAGA
AGAATCATGGTATGCACTTCCGTGTACTAGCTAAAGCGTTACGTCTGTCT
GGGGGAGATCATATTCATGCTGGTACCGTAGTAGGTAAGCTTGAAGGGGA
AAGAGACATTACTTTAGGCTTTGTTGATTTACTACGTGACGATTATACTG
AAAAAGACCGAAGTCGCGGTATTTATTTCACTCAATCTTGGGTTTCCACC
CCAGGTGTTCTGCCTGTTGCTTCGGGCGGTATTCACGTTTGGCATATGCC
TGCTTTAACCGAGATCTTTGGAGATGATTCTGTACTACAGTTTGGTGGAG
GAACTTTAGGACACCCTTGGGGAAATGCACCGGGTGCTGTAGCGAATCGA
GTAGCTCTAGAAGCATGTGTACAAGCTCGTAATGAGGGACGTGATCTTGC
TCGCGAGGGTAATACAATTATTCGCGAGGCTAGCAAATGGAGTCCTGAAC
TAGCGGCTGCTTGTGAGATATGGAAGGAAATAAAATTTGAA
>Bassia_diffusa
TTGACTTATTATACTCCTGAGTATGAAACCAAAGATACTGATATCTTGGC
AGCATTTCGAGTAACTCCTCAGCCTGGAGTTCCGCCCGAAGAAGCAGGGG
CTGCGGTAGCTGCCGAATCTTCTACTGGTACATGGACAACCGTATGGACC
GATGGACTTACTAGTCTTGATCGTTACAAAGGACGATGCTATCACATCGA
GCCTGTTGCTGGAGAAGAAAATCAATATATTTGTTATGTAGCGTATCCCT
TAGACCTTTTTGAAGAAGGTTCTGTTACTAACATGTTTACTTCCATTGTG
GGTAACGTATTTGGGTTCAAAGCCCTACGTGCTCTACGTTTGGAGGATTT
GCGAATCCCTGTTGCTTATATAAAAACTTTCCAAGGCCCACCTCACGGTA
TTCAGGTTGAAAGAGATAAATTGAACAAGTACGGTCGTCCCCTATTGGGA
TGCACTATTAAACCTAAATTGGGGTTATCTGCTAAAAACTATGGTCGAGC
AGTTTATGAATGTCTTCGCGGTGGACTTGATTTTACCAAAGATGATGAAA
ACGTGAACTCCCAACCGTTTATGCGTTGGAGAGACCGTTTCCTATTTTGT
GCCGAAGCTCTTTATAAAGCACAGGCCGAAACCGGCGAAATCAAAGGACA
TTACTTGAATGCTACTGCGGGTACATACGAAGACATGATGAAAAGGGCTG
TATTTGCCAGAGAATTGGGAGTTCCTATCGTAATGCATGACTACTTAACA
GGTGGATTCACTGCAAATACTAGCTTGGCTCATTATTGCCGAGATAATGG
TCTACTTCTTCACATCCACCGCGCAATGCACGCAGTTATTGATAGACAGA
AGAATCATGGTATGCACTTCCGTGTACTAGCTAAAGCGTTACGTCTGTCT
GGTGGAGACCATATTCATGCTGGGACCGTAGTAGGTAAGCTTGAAGGGGA
AAGAGATATTACTTTAGGCTTTGTTGATTTACTACGCGATGATTATACTG
AAAAAGACCGAAGTCGCGGTATTTATTTCACTCAATCTTGGGTTTCCACC
CCAGGTGTTCTGCCTGTTGCTTCAGGAGGTATTCATGTTTGGCATATGCC
TGCTTTAACCGAGATCTTTGGGGATGATTCTGTACTACAGTTTGGTGGAG
GAACTTTAGGACACCCTTGGGGAAATGCACCGGGTGCTGTAGCGAATCGA
GTAGCTCTAGAAGCATGTGTACAAGCTCGTAATGAGGGACGTGATCTTGC
TCGCGAGGGTAATACAATTATTCGCGAGGCTAGTAAATGGAGTCCTGAAC
TAGCTGCTGCTTGTGAGATATGGAAGGAAATCAAATTTGAA
>Anabasis_aphylla
TTGACTTATTATACTCCTGAGTATGAAACCAAAGATACTGATATCTTGGC
AGCATTCCGAGTAACTCCTCAACCTGGAGTTCCACCCGAAGAAGCAGGGG
CTGCAGTAGCTGCCGAATCTTCTACTGGTACATGGACAACCGTATGGACC
GACGGACTTACTAGTCTTGATCGTTACAAAGGACGATGCTATCACATCGA
GCCTGTTGCTGGAGAAGAAAATCAATATATTTGTTATGTAGCGTATCCCT
TAGACCTTTTTGAGGAAGGTTCTGTTACTAACATGTTTACTTCCATTGTG
GGTAACGTATTTGGGTTCAAAGCCCTACGTGCTCTACGTTTGGAGGATTT
GCGAATCCCTGTTGCTTATGTAAAAACTTTTCAAGGCCCACCTCACGGTA
TTCAGGTTGAGAGAGATAAATTGAACAAGTATGGTCGTCCCCTATTGGGA
TGCACTATTAAACCTAAATTGGGGTTATCCGCTAAAAACTATGGTCGAGC
AGTTTATGAATGTCTTCGCGGTGGGCTTGATTTTACCAAAGATGATGAAA
ACGTGAACTCCCAACCGTTTATGCGTTGGAGAGACCGTTTCCTATTTTGT
GCCGAAGCTCTTTATAAAGCACAGGCCGAAACCGGCGAAATCAAAGGACA
TTACTTGAATGCTACTGCGGGTACATGTGAAGACATGATGAAAAGGGCTG
TATTTGCGAGAGAATTGGGAGCTCCTATCGTAATGCATGACTACTTAACA
GGTGGATTCACTGCAAATACCAGCTTGGCTCATTATTGCCGAGATAATGG
TCTACTTCTTCACATCCACCGTGCAATGCACGCAGTTATTGATAGACAGA
AAAATCACGGTATGCACTTCCGTGTACTAGCTAAAGCGTTACGTCTGTCT
GGTGGGGATCATATTCATGCTGGTACTGTAGTAGGTAAGCTTGAAGGGGA
AAGAGATATTACTTTAGGTTTTGTTGATTTACTACGTGATGATTATACTG
AAAAAGACCGAAGTCGCGGTATTTATTTCACTCAATCTTGGGTTTCCACC
CCAGGTGTTCTGCCTGTTGCTTCGGGAGGTATTCACGTTTGGCATATGCC
TGCTTTAACCGAGATCTTTGGGGATGATTCTGTACTACAGTTTGGTGGAG
GAACTTTAGGACACCCTTGGGGAAATGCACCGGGTGCTGTAGCGAATCGA
GTAGCTCTAGAAGCATGTGTACAAGCTCGTAATGAGGGACGTGATCTTGC
TCGCGAGGGTAATACAATTATTCGCGAGGCTAGTAAATGGAGTCCTGAAC
TAGCTGCTGCTTGTGAAATATGGAAGGAAATCAAATTTGAA
>Anabasis_eriopoda
TTGACTTATTATACTCCTGAGTATGAAACCAAAGATACTGATATCTTGGC
AGCATTCCGAGTAACTCCTCAACCTGGAGTTCCACCCGAAGAAGCAGGGG
CTGCAGTAGCTGCCGAATCTTCTACTGGTACATGGACAACCGTATGGACC
GACGGACTTACTAGTCTTGATCGTTACAAAGGACGATGCTATCACATCGA
GCCTGTTGCTGGAGAAGAAAATCAATATATTTGTTATGTAGCGTATCCCT
TAGACCTTTTTGAAGAAGGTTCTGTTACTAACATGTTTACTTCCATTGTG
GGTAACGTATTTGGGTTCAAAGCCCTACGTGCTCTACGTTTGGAGGATTT
GCGAATCCCTGTTGCTTATATAAAAACTTTTCAAGGCCCACCTCACGGTA
TTCAGGTTGAGAGAGATAAATTGAACAAGTATGGTCGTCCCCTATTGGGA
TGCACTATTAAACCTAAATTGGGGTTATCCGCTAAAAACTATGGTCGAGC
AGTTTATGAATGTCTTCGCGGTGGACTTGATTTTACCAAAGATGATGAAA
ACGTGAACTCCCAACCGTTTATGCGTTGGAGAGACCGTTTCCTATTTTGT
GCCGAAGCTCTTTATAAAGCACAGGCCGAAACCGGCGAAATCAAAGGACA
TTACTTGAATGCTACTGCGGGTACATGTGAAGACATGATGAAAAGGGCTG
TATTTGCGAGAGAATTGGGAGCTCCTATCGTAATGCATGACTACTTAACA
GGTGGATTCACTGCAAATACCAGCTTGGCTCATTATTGCCGAGATAATGG
TCTACTTCTTCACATCCACCGTGCAATGCACGCAGTTATTGATAGACAGA
AAAATCACGGTATGCACTTCCGTGTACTAGCTAAAGCGTTACGTCTGTCT
GGTGGAGATCATATTCATGCTGGTACTGTAGTAGGTAAGCTTGAAGGGGA
AAGAGATATTACTTTAGGTTTTGTTGATTTACTACGTGATGATTATACTG
AAAAAGACCGAAGTCGCGGTATTTATTTCACTCAATCTTGGGTTTCCACC
CCGGGTGTTCTGCCTGTTGCTTCGGGAGGTATTCACGTTTGGCATATGCC
TGCTTTAACCGAGATCTTTGGGGATGATTCTGTACTACAGTTTGGTGGAG
GAACTTTAGGACACCCTTGGGGAAATGCACCGGGTGCTGTAGCGAATCGA
GTAGCTCTAGAAGCATGTGTACAAGCTCGTAATGAGGGACGTGATCTTGC
TCGCGAGGGTAATACAATTATTCGCGAGGCTAGTAAATGGAGTCCTGAAC
TAGCTGCTGCTTGTGAAATATGGAAGGAAATCAAATTTGAA
>Halogeton_glomeratus
TTGACTTATTATACTCCTGAGTATGAAACCAAAGATACTGATATCTTGGC
CGCATTCCGAGTAACTCCTCAACCTGGAGTTCCACCCGAAGAAGCAGGGG
CTGCAGTAGCTGCCGAATCTTCTACTGGTACATGGACAACCGTATGGACC
GACGGACTTACTAGTCTTGATCGTTACAAAGGACGATGCTATCACATCGA
GCCTGTTGCTGGAGAAGAAAATCAATATATTTGTTATGTAGCGTATCCCT
TAGACCTTTTTGAAGAAGGTTCTGTTACTAACATGTTTACTTCTATTGTG
GGTAACGTATTTGGGTTCAAAGCGCTACGTGCTCTACGTTTGGAGGATTT
GCGAATCCCTGTTGCTTATGTAAAAACTTTCCAAGGCCCACCTCACGGTA
TTCAGGTTGAGAGAGATAAATTAAACAAGTATGGTCGTCCCCTATTGGGA
TGCACTATTAAACCTAAATTGGGGTTATCCGCTAAAAACTATGGTCGAGC
AGTTTATGAATGTCTTCGCGGTGGACTTGATTTTACCAAAGATGATGAAA
ACGTGAACTCCCAACCGTTTATGCGTTGGAGAGACCGTTTCCTATTTTGT
GCCGAAGCTCTTTATAAAGCACAGGCCGAAACCGGCGAAATCAAAGGACA
TTACTTGAATGCTACTGCGGGTACATGTGAAGACATGATGAAAAGGGCTG
TATTTGCGAGAGAGTTGGGAGCTCCTATCGTAATGCATGACTACTTAACA
GGTGGATTCACTGCAAATACCACCTTGTCTCATTATTGCCGAGATAATGG
TCTACTTCTTCACATCCACCGTGCAATGCACGCAGTTATTGATAGACAGA
AAAATCATGGTATGCACTTCCGTGTACTAGCTAAAGCGTTACGTCTGTCT
GGTGGAGATCATATTCATGCTGGTACTGTAGTAGGTAAGCTTGAAGGGGA
AAGAGATATTACTTTAGGTTTTGTTGATTTACTACGTGACGATTATACTG
AAAAAGATCGAAGTCGCGGTATTTATTTCACTCAATCTTGGGTTTCCACC
CCAGGTGTTCTGCCTGTTGCTTCGGGAGGTATTCACGTTTGGCATATGCC
TGCTTTAACCGAAATCTTTGGGGATGATTCTGTACTACAGTTTGGTGGAG
GAACTTTAGGACACCCTTGGGGAAATGCACCGGGTGCTGTAGCGAATCGA
GTAGCTCTAGAAGCATGTGTACAAGCTCGTAATGAGGGACGTGATCTTGC
TCGCGAGGGTAATACAATTATTCGCGAGGCTAGTAAATGGAGTCCTGAAC
TAGCTGCTGCTTGTGAGATATGGAAGGAAATCAAATTTGAA
>Salsola_affinis
TTGACTTATTATACTCCTGAATATGAAACCCAAGATACTGATATCTTGGC
AGCATTCCGAGTAAGTCCTCAACCTGGAGTTCCACCTGAAGAAGCAGGGG
CTGCAGTAGCTGCCGAATCTTCTACTGGTACATGGACAACCGTATGGACC
GACGGACTTACTAGTCTTGATCGTTACAAAGGACGATGCTATCACATTGA
GCCCGTTGCTGGAGAAGAAAATCAATATATTTGTTATGTAGCGTATCCCT
TAGACCTTTTTGAAGAAGGTTCTGTTACTAACATGTTTACTTCCATTGTG
GGTAACGTGTTTGGGTTCAAAGCCCTACGTGCTTTACGTTTGGAGGATTT
GCGAATCCCTGTTGCTTATATAAAAACTTTCCAAGGCCCGCCTCACGGTA
TTCAGGTTGAGAGAGATAAATTGAACAAGTATGGTCGTCCCCTATTGGGA
TGCACTATTAAACCTAAATTGGGGTTATCCGCTAAAAACTATGGTCGAGC
AGTTTATGAATGTCTTCGTGGTGGACTTGATTTTACCAAAGATGATGAAA
ACGTGAACTCCCAACCGTTTATGCGTTGGAGAGATCGTTTCCTATTTTGT
GCCGAAGCTATTTATAAAGCACAGGCCGAAACCGGCGAAATCAAAGGACA
TTACTTGAATGCTACTGCGGGTACATGTGAAGACATGATGAAAAGGGCTG
TTTTTGCCAGAGAATTGGGAGTTCCTATCGTAATGCATGACTACTTAACA
GGTGGATTCACTGCAAATACTAGCTTGGCTCATTATTGCCGAGATAATGG
TCTACTTCTTCACATCCACCGTGCAATGCACGCAGTTATTGATAGACAGA
AGAATCATGGTATGCACTTCCGTGTACTAGCTAAAGCGTTACGTCTGTCT
GGTGGAGATCATGTTCATGCTGGTACTGTAGTAGGTAAGCTTGAAGGGGA
AAGAGATATTACTTTAGGCTTTGTTGATTTACTACGTGACGATTATACTG
AAAAAGACCGAAGTCGTGGTGTTTATTTCACTCAATCTTGGGTTTCCACC
CCAGGTGTTCTGCCTGTTGCTTCGGGGGGTATTCACGTTTGGCATATGCC
TGCTTTAACCGAGATTTTTGGGGATGATTCTGTACTACAGTTTGGTGGAG
GAACTTTAGGACACCCTTGGGGAAATGCACCGGGTGCTGTAGCGAATCGA
GTAGCTCTAGAAGCATGTGTACAAGCTCGTAATGAGGGACGTGATCTTGC
TCGCGAGGGTAATACAATTATTCGCGAGGCTAGCAAATGGAGTCCTGAAC
TAGCCGCTGCTTGTGAGATATGGAAGGAAATCAAATTTGAA
>Anabasis_brevifolia
TTGACTTATTATACTCCTGAGTATGAAACCAAAGATACTGATATCTTGGC
AGCATTCCGAGTAACTCCTCAACCTGGAGTTCCACCCGAAGAAGCAGGGG
CTGCAGTAGCTGCCGAATCTTCTACTGGTACATGGACAACCGTATGGACC
GACGGACTTACTAGTCTTGATCGTTACAAAGGACGATGCTATCACATCGA
GCCTGTTGCTGGAGAAGAAAATCAATATATTTGTTATGTAGCGTATCCCT
TAGACCTTTTTGAAGAAGGTTCTGTTACTAACATGTTTACTTCCATTGTG
GGTAACGTATTTGGGTTCAAAGCCCTACGTGCTCTACGTTTGGAGGATTT
GCGAATCCCTGTTGCTTATATAAAAACTTTCCAAGGCCCACCTCACGGTA
TTCAGGTTGAGAGAGATAAATTGAACAAGTATGGTCGTCCCCTATTGGGA
TGCACTATTAAACCTAAATTGGGGTTATCCGCTAAAAACTATGGTCGAGC
AGTTTATGAATGTCTTCGTGGTGGACTTGATTTTACCAAAGATGATGAAA
ACGTGAACTCCCAACCGTTTATGCGTTGGAGAGACCGTTTCCTATTTTGT
GCCGAAGCTCTTTATAAAGCACAGGCCGAAACCGGCGAAATCAAAGGACA
TTACTTGAATGCTACTGCGGGTACATGTGAAGACATGATGAAAAGGGCTG
TATTTGCGAGAGAATTGGGAGCTCCTATCGTAATGCATGACTACTTAACA
GGTGGATTCACTGCAAATACCAGCTTGGCTCATTATTGCCGAGATAATGG
TCTACTTCTTCACATCCACCGTGCAATGCACGCAGTTATTGATAGACAGA
AAAATCACGGTATGCACTTCCGTGTACTAGCTAAAGCGTTACGTCTGTCT
GGTGGAGATCATATTCATGCTGGTACTGTAGTAGGTAAGCTTGAAGGGGA
AAGAGATATTACTTTAGGTTTTGTTGATTTACTACGTGACGATTATACTG
AAAAAGACCGAAGTCGCGGTATTTATTTCACTCAATCTTGGGTTTCCACC
CCAGGTGTTCTGCCTGTTGCTTCGGGAGGTATTCACGTTTGGCATATGCC
TGCTTTAACCGAGATCTTTGGGGATGATTCTGTACTACAGTTTGGTGGAG
GAACTTTAGGACACCCTTGGGGAAATGCACCGGGTGCTGTAGCGAATCGA
GTAGCTCTAGAAGCATGTGTACAAGCTCGTAATGAGGGACGTGATCTTGC
TCGCGAGGGTAATACAATTATTCGCGAGGCTAGTAAATGGAGTCCTGAAC
TAGCTGCTGCTTGTGAAATATGGAAGGAAATCAAATTTGAA
>Anabasis_elatior
TTGACTTATTATACTCCTGAGTATGAAACCAAAGATACTGATATCTTGGC
AGCATTCCGAGTAACTCCTCAACCTGGAGTTCCACCCGAAGAAGCAGGGG
CTGCAGTAGCTGCCGAATCTTCTACTGGTACATGGACAACCGTATGGACC
GACGGACTTACTAGTCTTGATCGTTACAAAGGACGATGCTATCACATCGA
GCCTGTTGCTGGAGAAGAAAATCAATATATTTGTTATGTAGCGTATCCCT
TAGACCTTTTTGAAGAAGGTTCTGTTACTAACATGTTTACTTCCATTGTG
GGTAACGTATTTGGGTTCAAAGCCCTACGTGCTCTACGTTTGGAGGATTT
GCGAATCCCTGTTGCTTATGTAAAAACTTTTCAAGGCCCACCTCACGGTA
TTCAGGTTGAGAGAGATAAATTGAACAAGTATGGTCGTCCCCTATTGGGA
TGCACTATTAAACCTAAATTGGGGTTATCCGCTAAAAACTATGGTCGAGC
AGTTTATGAATGTCTTCGCGGTGGGCTTGATTTTACCAAAGATGATGAAA
ATGTGAACTCCCAACCGTTTATGCGTTGGAGAGACCGTTTCCTATTTTGT
GCCGAAGCTCTTTATAAAGCACAGGCCGAAACCGGAGAAATCAAAGGACA
TTACTTGAATGCTACTGCGGGTACATGTGAAGACATGATGAAAAGGGCTG
TATTTGCGAGAGAATTGGGAGCTCCTATCGTAATGCATGACTACTTAACA
GGTGGATTCACTGCAAATACCAGCTTGGCTCATTATTGCCGAGATAATGG
TCTACTTCTTCACATCCACCGTGCAATGCACGCAGTTATTGATAGACAGA
AAAATCACGGTATGCACTTCCGTGTACTAGCTAAAGCGTTACGTCTGTCT
GGTGGAGATCATATTCATGCCGGTACTGTAGTAGGTAAGCTTGAAGGGGA
AAGAGATATTACTTTAGGTTTTGTTGATTTACTACGTGATGATTATACTG
AAAAAGACCGAAGTCGCGGTATTTATTTCACTCAATCTTGGGTTTCCACC
CCAGGTGTTCTGCCTGTTGCTTCGGGAGGTATTCACGTTTGGCATATGCC
TGCTTTAACCGAGATCTTTGGGGATGATTCTGTACTACAGTTTGGTGGAG
GAACTTTAGGACACCCTTGGGGAAATGCACCGGGTGCTGTAGCGAATCGA
GTAGCTCTAGAAGCATGTGTACAAGCTCGTAATGAGGGACGTGATCTTGC
TCGCGAGGGTAATACAATTATTCGCGAGGCTAGTAAATGGAGTCCTGAAC
TAGCTGCTGCTTGTGAAATATGGAAGGAAATCAAATTTGAA
>Anabasis_salsa
TTGACTTATTATACTCCTGAGTATGAAACCAAAGATACTGATATCTTGGC
AGCATTCCGAGTAACTCCTCAACCTGGAGTTCCACCCGAAGAAGCAGGGG
CTGCAGTAGCTGCCGAATCTTCTACTGGTACATGGACAACCGTATGGACC
GACGGACTTACTAGTCTTGATCGTTACAAAGGACGATGCTATCACATCGA
GCCTGTTGCTGGAGAAGAAAATCAATATATTTGTTATGTAGCGTATCCCT
TAGACCTTTTTGAAGAAGGTTCTGTTACTAACATGTTTACTTCCATTGTG
GGTAACGTATTTGGGTTCAAAGCCCTACGTGCTCTACGTTTGGAGGATTT
GCGAATCCCTGTTGCTTATGTAAAAACTTTTCAAGGCCCACCTCACGGTA
TTCAGGTTGAGAGAGATAAATTGAACAAGTATGGTCGTCCCCTATTGGGA
TGCACTATTAAACCTAAATTGGGGTTATCCGCTAAAAACTATGGTCGAGC
AGTTTATGAATGTCTTCGCGGTGGGCTTGATTTTACCAAAGATGATGAAA
ACGTGAACTCCCAACCGTTTATGCGTTGGAGAGACCGTTTCCTATTTTGT
GCCGAAGCTCTTTATAAAGCACAGGCCGAAACCGGAGAAATCAAAGGACA
TTACTTGAATGCTACTGCGGGTACATGTGAAGACATGATGAAAAGGGCTG
TATTTGCGAGAGAATTGGGAGCTCCTATCGTAATGCATGACTACTTAACA
GGTGGATTCACTGCAAATACCAGCTTGGCTCATTATTGCCGAGATAATGG
TCTACTTCTTCACATCCACCGTGCAATGCACGCAGTTATTGATAGACAGA
AAAATCACGGTATGCACTTCCGTGTACTAGCTAAAGCGTTACGTCTGTCT
GGTGGAGATCATATTCATGCCGGTACTGTAGTAGGTAAGCTTGAAGGGGA
AAGAGATATTACTTTAGGTTTTGTTGATTTACTACGTGATGATTATACTG
AAAAAGACCGAAGTCGCGGTATTTATTTCACTCAATCTTGGGTTTCCACC
CCAGGTGTTCTGCCTGTTGCTTCGGGAGGTATTCACGTTTGGCATATGCC
TGCTTTAACCGAGATCTTTGGGGATGATTCTGTACTACAGTTTGGTGGAG
GAACTTTAGGACACCCTTGGGGAAATGCACCGGGTGCTGTAGCGAATCGA
GTAGCTCTAGAAGCATGTGTACAAGCTCGTAATGAGGGACGTGATCTTGC
TCGCGAGGGTAATACAATTATTCGCGAGGCTAGTAAATGGAGTCCTGAAC
TAGCTGCTGCTTGTGAAATATGGAAGGAAATCAAATTTGAA
>Anabasis_truncata
TTGACTTATTATACTCCTGAGTATGAAACCAAAGATACTGATATCTTGGC
AGCATTCCGAGTAACTCCTCAACCTGGAGTTCCACCCGAAGAAGCAGGGG
CTGCAGTAGCTGCCGAATCTTCTACTGGTACATGGACAACCGTATGGACC
GACGGACTTACTAGTCTTGATCGTTACAAAGGACGATGCTATCACATCGA
GCCTGTTGCTGGAGAAGAAAATCAATATATTTGTTATGTAGCGTATCCCT
TAGACCTTTTTGAAGAAGGTTCTGTTACTAACATGTTTACTTCCATTGTG
GGGAACGTATTTGGGTTCAAAGCCCTACGTGCTCTACGTTTGGAAGATTT
GCGAATCCCTGTTGCTTATATAAAAACTTTCCAAGGCCCGCCTCACGGTA
TTCAGGTTGAGAGAGATAAATTGAACAAGTATGGTCGTCCCCTATTGGGA
TGCACTATTAAACCTAAATTGGGGTTATCCGCTAAAAACTATGGTCGAGC
AGTTTATGAATGTCTTCGTGGTGGACTTGATTTTACCAAAGATGATGAAA
ACGTGAACTCCCAACCGTTTATGCGTTGGAGAGACCGTTTCCTATTTTGT
GCCGAAGCTCTTTATAAAGCACAGGCCGAAACCGGCGAAATCAAAGGACA
TTACTTGAATGCTACTGCGGGTACATGTGAAGACATGATGAAAAGGGCTG
TATTTGCGAGAGAATTGGGAGCTCCTATCGTAATGCATGACTACTTAACA
GGTGGATTCACTGCAAATACCAGCTTGGCTCATTATTGCCGAGATAATGG
TCTACTTCTTCACATCCACCGTGCAATGCACGCAGTTATTGATAGACAGA
AAAATCACGGTATGCACTTCCGTGTACTAGCTAAAGCGTTACGTCTGTCT
GGTGGAGATCATATTCATGCTGGTACTGTAGTAGGTAAGCTTGAAGGGGA
AAGAGATATTACTTTAGGTTTTGTTGATTTACTACGTGACGATTATACTG
AAAAAGACCGAAGTCGCGGTATTTATTTCACTCAATCTTGGGTTTCCACC
CCAGGTGTTCTGCCTGTTGCTTCGGGAGGTATTCACGTTTGGCATATGCC
TGCTTTAACCGAGATCTTTGGGGATGATTCTGTACTACAGTTTGGTGGAG
GAACTTTAGGACACCCTTGGGGAAATGCACCGGGTGCTGTAGCGAATCGA
GTAGCTCTAGAAGCATGTGTACAAGCTCGTAATGAGGGACGTGATCTTGC
TCGCGAGGGTAATACAATTATTCGCGAGGCTAGTAAATGGAGTCCTGAAC
TAGCTGCTGCTTGTGAAATATGGAAGGAAATCAAATTTGAA
>Halimocnemis_karelinii
TTGACTTATTATACTCCTGAGTATGAAACCCAAGATACTGATATCTTGGC
AGCATTCCGAGTAAGTCCTCAACCAGGAGTTCCACCCGAAGAAGCAGGGG
CTGCAGTAGCTGCCGAATCTTCTACTGGTACATGGACAACCGTATGGACC
GACGGACTTACTAGTCTTGATCGTTACAAAGGACGATGCTATCACATCGA
GCCTGTTGCTGGAGAAGAAAATCAATATATTTGTTATGTAGCGTATCCCT
TAGACCTTTTTGAAGAAGGTTCTGTTACTAACATGTTTACTTCCATTGTG
GGGAACGTGTTTGGGTTCAAAGCCCTACGTGCTCTACGTTTGGAGGATTT
ACGAATCCCTGTTGCTTATATAAAAACTTTCCAAGGCCCGCCTCACGGTA
TTCAGGTTGAGAGAGATAAATTGAACAAGTACGGTCGTCCCCTGTTGGGA
TGCACTATTAAACCTAAATTGGGGTTATCCGCTAAAAACTATGGTCGAGC
AGTTTATGAATGTCTTCGTGGTGGACTTGATTTTACCAAAGATGATGAAA
ACGTGAACTCCCAACCGTTTATGCGTTGGAGAGATCGTTTCCTATTTTGT
GCCGAAGCTATTTATAAAGCACAGGCCGAAACCGGCGAAATCAAAGGACA
TTACTTGAATGCTACTGCGGGTACATGTGAAGACATGATGAAAAGGGCTG
TTTTTGCCAGAGAATTGGGAGTTCCTATCGTAATGCATGACTACTTAACA
GGTGGATTCACTGCAAATACTAGTTTGGCTCATTATTGCCGAGATAATGG
TCTACTTCTTCACATCCACCGTGCAATGCACGCAGTTATTGATAGACAGA
AGAATCATGGTATGCACTTCCGTGTACTAGCTAAAGCGTTACGTCTGTCT
GGTGGAGATCATGTTCATTCTGGTACTGTAGTAGGTAAACTTGAAGGGGA
AAGAGATATTACTTTAGGCTTTGTTGATTTACTACGTGACGATTATACTG
AAAAAGACCGAAGTCGTGGTGTTTATTTCACTCAATCTTGGGTTTCCACC
CCAGGTGTTCTGCCTGTTGCTTCGGGGGGTATTCACGTTTGGCATATGCC
TGCTTTAACCGAGATTTTTGGGGATGATTCTGTACTACAGTTTGGTGGAG
GAACTTTAGGACACCCTTGGGGAAATGCACCAGGTGCTGTAGCGAATCGA
GTAGCTCTAGAAGCATGTGTACAAGCTCGTAATGAGGGACGTGATCTTGC
GCGCGAGGGTAATACAATTATTCGCGAGGCTAGCAAATGGAGTCCGGAAC
TAGCTGCTGCTTGTGAGATATGGAAGGAAATCAAATTTGAA
>Halogeton_arachnoideus
TTGACTTATTATACTCCTGAGTATGAAACCAAAGATACTGATATCTTGGC
AGCATTCCGAGTAACTCCTCAACCTGGAGTTCCACCCGAAGAAGCAGGGG
CTGCAGTAGCTGCCGAATCTTCTACTGGTACATGGACAACCGTATGGACC
GACGGACTTACTAGTCTTGATCGTTACAAAGGACGATGCTATCACATCGA
GCCTGTTGCTGGAGAAGAAAATCAATATATTTGTTATGTAGCGTATCCCT
TAGACCTTTTTGAAGAAGGTTCTGTTACTAACATGTTTACTTCTATTGTG
GGTAACGTATTTGGGTTCAAAGCCCTACGTGCTCTACGTTTGGAGGATTT
GCGAATCCCTGTTGCTTATATAAAAACTTTCCAAGGCCCACCTCACGGTA
TTCAGGTTGAGAGAGATAAATTAAACAAGTATGGTCGTCCCCTATTGGGA
TGCACTATTAAACCTAAATTGGGGTTATCCGCTAAAAACTATGGTCGAGC
AGTTTATGAATGTCTTCGCGGTGGACTTGATTTTACCAAAGATGATGAAA
ACGTGAACTCCCAACCGTTTATGCGTTGGAGAGACCGTTTCCTATTTTGT
GCCGAAGCTCTTTATAAAGCACAGGCCGAAACCGGCGAAATCAAAGGACA
TTACTTGAATGCTACCGCGGGTACATGTGAAGACATGATGAAAAGGGCTG
TATTTGCGAGAGAGTTGGGAGCTCCTATCGTAATGCATGACTATTTAACA
GGTGGATTCACGGCAAATACCAGCTTGGCTCATTATTGCCGAGATAATGG
TCTACTTCTTCACATCCACCGTGCAATGCACGCAGTTATTGATAGACAGA
AAAATCATGGTATACACTTCCGTGTACTAGCTAAAGCGTTACGTCTGTCT
GGTGGAGATCATATTCATTCTGGTACTGTAGTAGGTAAGCTTGAAGGGGA
AAGAGATATTACTTTAGGTTTTGTTGATTTACTACGTGACGATTATACTG
AAAAAGACCGAAGTCGCGGTATTTATTTCACTCAATCTTGGGTTTCCACC
CCAGGTGTTCTGCCTGTTGCTTCGGGAGGTATTCACGTTTGGCATATGCC
TGCTTTAACCGAAATCTTTGGGGATGATTCTGTACTACAGTTTGGTGGAG
GAACTTTAGGACACCCTTGGGGAAATGCACCGGGTGCTGTAGCGAATCGA
GTAGCTCTAGAAGCATGTGTACAAGCTCGTAATGAGGGACGTGATCTTGC
TCGCGAGGGTAATACAATTATTCGCGAGGCTAGTAAATGGAGTCCTGAAC
TAGCTGCTGCTTGTGAGATATGGAAGGAAATCAAATTTGAA
>Iljinia_regelii
TTGACTTATTATACTCCTGAGTATGAAACCAAAGATACTGATATCTTGGC
AGCATTCCGAGTAACTCCTCAACCTGGAGTTCCACCCGAAGAAGCAGGGG
CTGCAGTAGCTGCCGAATCTTCTACTGGTACATGGACAACCGTATGGACC
GACGGACTTACTAGTCTTGATCGTTACAAAGGACGATGCTATCACATCGA
GCCTGTTGCTGGAGAAGAAAATCAATATATTTGTTATGTAGCGTATCCCT
TAGACCTTTTTGAAGAAGGTTCTGTTACTAACATGTTTACTTCTATTGTG
GGTAACGTATTTGGGTTCAAAGCCCTACGTGCTCTACGTTTGGAGGATTT
GCGAATCCCTGTTGCTTATATAAAAACTTTCCAAGGCCCACCTCACGGTA
TTCAGGTTGAGAGAGATAAATTAAACAAGTATGGTCGTCCCCTATTGGGA
TGCACTATTAAACCTAAATTGGGGTTATCCGCTAAAAACTATGGTCGAGC
AGTTTATGAATGTCTTCGCGGTGGACTTGATTTTACCAAAGATGATGAAA
ACGTGAACTCCCAACCGTTTATGCGTTGGAGAGACCGTTTCCTATTTTGT
GCCGAAGCTCTTTATAAAGCACAGGCCGAAACCGGCGAAATCAAAGGACA
TTACTTGAATGCTACTGCGGGTACATGTGAAGACATGATGAAAAGGGCTG
TATTTGCGAGAGAATTGGGAGCTCCTATCGTAATGCATGACTACTTAACA
GGTGGATTCACTGCAAATACCAGCTTGGCTCATTATTGCCGAGATAATGG
TCTACTTCTTCACATCCACCGTGCAATGCACGCAGTTATTGATAGACAGA
AAAATCATGGTATGCACTTCCGTGTACTAGCTAAAGCGTTACGTCTGTCT
GGTGGAGATCATATTCATGCTGGTACTGTAGTAGGTAAGCTTGAAGGGGA
AAGAGATATTACTTTAGGTTTTGTTGATTTACTACGTGACGATTATACTG
AAAAAGACCGAAGTCGCGGTATTTATTTCACTCAATCTTGGGTTTCCACC
CCAGGTGTTCTGCCTGTTGCTTCGGGAGGTATTCACGTTTGGCATATGCC
TGCTTTAACCGAAATCTTTGGGGATGATTCTGTACTACAGTTTGGTGGAG
GAACTTTAGGACACCCTTGGGGAAATGCACCGGGTGCTGTAGCGAATCGA
GTAGCTCTAGAAGCATGTGTACAAGCTCGTAATGAGGGACGTGATCTTGC
TCGCGAGGGTAATACAATTATTCGCGAGGCTAGTAAATGGAGTCCTGAAC
TAGCTGCTGCTTGTGAGATATGGAAGGAAATCAAATTTGAA
>Salsola_chinghaiensis
TTGACTTATTATACTCCTGAGTATGAAACCCAAGATACTGATATCTTGGC
AGCATTCCGAGTAACTCCTCAACCTGGAGTTCCACCCGAAGAAGCAGGGG
CTGCAGTAGCTGCCGAATCTTCTACTGGTACATGGACAACCGTATGGACC
GACGGACTTACTAGTCTTGATCGTTACAAAGGACGATGCTATCACATCGA
GCCTGTTGCTGGAGAAGAAAATCAATATATTTGTTATGTAGCGTATCCCT
TAGACCTTTTTGAAGAAGGGTCTGTTACTAATATGTTTACTTCCATTGTG
GGTAACGTATTTGGGTTCAAAGCCCTACGTGCTCTACGTTTGGAGGATTT
GCGAATCCCTGTTGCTTATATAAAAACTTTCCAAGGCCCGCCTCACGGTA
TTCAGGTTGAGAGAGATAAATTGAACAAGTATGGTCGTCCCCTATTGGGA
TGTACTATTAAACCTAAATTGGGGTTATCCGCTAAAAACTATGGTCGAGC
AGTTTATGAATGTCTTCGCGGTGGACTTGATTTTACCAAAGATGATGAAA
ATGTGAACTCCCAACCGTTTATGCGTTGGAGAGACCGTTTCCTATTTTGT
GCCGAAGCTATTTATAAAGCACAGGCCGAAACCGGCGAAATCAAAGGACA
TTACTTGAATGCTACTGCGGGTACATGTGAAGACATGATGAAAAGGGCTG
TATTTGCCAGAGAATTGGGAGCTCCTATCGTAATGCATGACTACTTAACA
GGTGGATTCACTGCAAATACTAGCTTGGCTCATTATTGCCGAGATAATGG
TCTACTTCTTCACATCCACCGTGCAATGCACGCAGTTATTGATAGACAGA
AGAATCATGGTATACACTTCCGTGTACTAGCTAAAGCGCTACGTCTGTCT
GGTGGAGATCATATTCATGCTGGTACCGTAGTAGGTAAGCTTGAAGGGGA
AAGAGATATTACTTTAGGCTTTGTTGATTTACTACGTGACGATTATACTG
AAAAAGACCGAAGTCGTGGTATTTATTTCACTCAATCTTGGGTTTCCACC
CCAGGTGTTCTGCCGGTTGCTTCGGGAGGTATTCACGTTTGGCATATGCC
TGCTTTAACCGAGATCTTTGGGGATGATTCTGTACTACAGTTTGGTGGAG
GAACTTTAGGACACCCTTGGGGAAATGCACCGGGTGCTGTAGCGAATCGA
GTAGCTCTAGAAGCATGTGTACAAGCTCGTAATGAGGGACGTGATCTTGC
TCGCGAAGGTAATACAATTATTCGCGAGGCTAGCAAATGGAGTCCTGAAC
TAGCTGCTGCTTGTGAGATATGGAAGGAAATCAAATTTGAA
>Salsola_implicata
TTGACTTATTATACTCCTGAGTATGAAACCAAAGATACTGATATCTTGGC
AGCATTCCGAGTAAGTCCTCAACCTGGAGTTCCGCCCGAAGAAGCAGGGG
CTGCAGTAGCTGCCGAATCTTCTACTGGTACATGGACAACCGTATGGACC
GACGGACTTACTAGTCTTGATCGTTACAAAGGACGATGCTATCACATCGA
GCCCGTTGCTGGAGAAGAAAATCAATATATTTGTTATGTAGCGTATCCTT
TAGATCTTTTTGAAGAAGGTTCTGTTACTAACATGTTTACTTCCATTGTG
GGTAACGTATTTGGGTTCAAAGCCCTACGTGCTCTACGTTTGGAGGATTT
GCGAATCCCTGTTGCTTATATCAAAACTTTCCAAGGCCCGCCTCACGGTA
TTCAGGTTGAGAGAGATAAATTGAACAAGTATGGTCGTCCCCTATTGGGA
TGCACTATTAAACCTAAATTGGGGTTATCCGCTAAAAACTATGGTCGAGC
ATGTTATGAATGTCTTCGTGGTGGACTTGATTTTACCAAAGATGATGAAA
ACGTGAACTCCCAACCGTTTATGCGTTGGAGAGACCGTTTCCTATTTTGT
GCCGAAGCTATTTATAAAGCACAGGCCGAAACCGGCGAAATCAAAGGACA
TTACTTGAATGCTACTGCGGGTACATGTGAAGACATGATGAAAAGGGCTG
TATTTGCCAGAGAATTGGGAGTTCCCATCGTAATGCATGACTACTTAACA
GGTGGATTCACTGCAAATACTAGCTTGGCTCATTATTGCCGAGATAATGG
TCTACTTCTTCACATCCACCGTGCAATGCACGCAGTTATTGATAGACAGA
AGAATCATGGTATGCACTTTCGTGTACTAGCTAAAGCGTTACGTCTGTCT
GGTGGAGATCATATTCATTCTGGTACCGTAGTAGGTAAGCTTGAAGGGGA
AAGAGATATTACTTTAGGCTTTGTTGATTTACTACGTGACGATTATACTG
AAAAAGACCGAAGCCGCGGTATTTATTTCACTCAATCTTGGGTTTCCACC
CCAGGTGTTCTGCCTGTTGCTTCGGGGGGTATTCACGTTTGGCATATGCC
TGCTTTAACCGAGATCTTTGGGGATGATTCTGTACTACAGTTTGGTGGAG
GAACCTTAGGACACCCTTGGGGAAATGCACCGGGTGCTGTAGCGAATCGA
GTAGCTCTAGAAGCATGTGTACAAGCTCGTAATGAGGGACGTGATCTTGC
TCGCGAGGGTAATACAATTATTCGCGAGGCTAGCAAATGGAGTCCTGAAC
TAGCTGCTGCTTGTGAGATATGGAAGGAAATCAAATTTGAA
>Salsola_micranthera
TTGACTTATTATACTCCTGAGTATGAAACCAAAGATACTGATATCTTGGC
AGCATTCCGAGTAAGTCCTCAACCTGGAGTTCCACCCGAAGAAGCAGGGG
CTGCAGTAGCTGCCGAATCTTCTACTGGTACATGGACAACCGTATGGACC
GACGGACTTACTAGTCTTGATCGTTACAAAGGACGATGCTATCACATCGA
GCCTGTTGCTGGAGAAGAAAATCAATATATTTGTTATGTAGCGTATCCTT
TAGACCTTTTTGAAGAAGGTTCTGTTACTAACATGTTTACTTCCATTGTG
GGTAACGTATTTGGTTTCAAAGCCCTACGTGCTCTACGTTTGGAGGATTT
GCGAATCCCTGTTGCTTATATCAAAACTTTCCAAGGCCCGCCTCACGGTA
TTCAGGTTGAGAGAGATAAATTGAACAAGTATGGTCGTCCCCTATTGGGA
TGCACTATTAAACCTAAATTGGGGTTATCCGCTAAAAACTATGGTCGAGC
ATGTTATGAATGTCTTCGTGGTGGACTTGATTTTACCAAAGATGATGAAA
ACGTAAACTCCCAACCGTTTATGCGTTGGAGAGACCGTTTCCTATTTTGT
GCCGAAGCTATTTATAAAGCACAGGCCGAAACCGGCGAAATCAAAGGACA
TTACTTGAATGCTACTGCGGGTACATGTGAAGACATGATGAAAAGGGCTG
TATTTGCCAGAGAATTGGGAGTTCCTATCGTAATGCATGACTACTTAACA
GGTGGATTCACTGCAAATACTAGCTTGGCTCATTATTGCCGAGATAATGG
TCTACTTCTTCACATCCACCGTGCAATGCACGCAGTTATTGATAGACAGA
AGAATCATGGTATGCACTTTCGTGTACTAGCTAAAGCGTTACGTCTGTCT
GGTGGAGATCATATTCATTCTGGTACCGTAGTAGGTAAGCTTGAAGGGGA
AAGAGATATTACTTTAGGCTTTGTTGATTTACTACGTGACGATTATACTG
AAAAAGACCGAAGCCGCGGTATTTATTTCACTCAATCTTGGGTTTCCACC
CCAGGTGTTCTGCCTGTTGCTTCGGGGGGTATTCACGTTTGGCATATGCC
TGCTTTAACCGAGATCTTTGGGGATGATTCTGTACTACAGTTTGGTGGAG
GAACTTTAGGACATCCTTGGGGAAATGCACCGGGTGCTGTAGCGAATCGA
GTAGCTCTAGAAGCATGTGTACAAGCTCGTAATGAGGGACGTGATCTTGC
TCGCGAGGGTAATACAATTATTCGCGAGGCTAGCAAATGGAGTCCTGAAC
TAGCTGCTGCTTGTGAGATATGGAAGGAAATCAAATTTGAA
>Salsola_rosacea
TTGACTTATTATACTCCTGAGTATGAAACCAAAGATACTGATATCTTGGC
AGCATTCCGAGTAACTCCTCAACCTGGAGTTCCACCCGAAGAAGCAGGGG
CTGCAGTAGCTGCCGAATCTTCTACTGGTACATGGACAACCGTATGGACC
GACGGACTTACTAGTCTTGATCGTTACAAAGGACGATGCTATCACATCGA
GCCTGTTGCTGGAGAAGAAAATCAATATATTTGTTATGTAGCGTATCCCT
TAGACCTTTTTGAAGAAGGTTCTGTTACTAACATGTTTACTTCCATTGTG
GGTAACGTATTTGGGTTCAAAGCCCTACGTGCTCTACGTTTGGAGGATTT
GCGAATCCCTGTTGCTTATATAAAAACTTTCCAAGGCCCACCTCACGGTA
TTCAGGTTGAGAGAGATAAATTGAACAAGTATGGTCGTCCCCTATTGGGA
TGCACTATTAAACCTAAATTGGGATTATCCGCTAAAAACTACGGTCGAGC
AGTTTATGAATGTCTTCGCGGTGGACTTGATTTTACCAAAGATGATGAAA
ACGTGAACTCCCAACCGTTTATGCGTTGGAGAGACCGTTTTCTATTTTGT
GCCGAAGCTCTTTATAAAGCACAGGCCGAAACCGGTGAAATCAAAGGACA
TTACTTGAATGCTACTGCGGGTACATGTGAAGACATGATGAAAAGGGCTG
TATTTGCGAGAGAATTGGGAGCTCCTATCGTAATGCATGACTACTTAACA
GGTGGATTCACTGCAAATACCAGCTTGGCTCATTATTGCCGAGATAATGG
TCTACTTCTTCACATCCACCGTGCAATGCACGCAGTTATTGATAGACAGA
AAAACCATGGTATGCACTTCCGTGTACTAGCTAAAGCGTTACGTCTGTCT
GGTGGAGATCATATTCATGCTGGTACTGTAGTAGGTAAGCTTGAAGGGGA
AAGAGATATTACTTTAGGTTTTGTTGATTTATTACGTGACGATTATACTG
AAAAAGACCGAAGTCGCGGTATTTATTTCACTCAATCTTGGGTTTCCACC
CCAGGTGTTCTGCCTGTTGCTTCGGGGGGTATTCACGTTTGGCATATGCC
TGCTTTAACCGAGATCTTTGGGGATGATTCTGTACTACAGTTTGGTGGAG
GAACTTTAGGACACCCTTGGGGAAATGCACCGGGTGCTGTAGCGAATCGA
GTAGCTCTAGAAGCATGTGTACAAGCTCGTAATGAGGGACGTGATCTTGC
TCGCGAGGGTAATACAATTATTCGCGAGGCTAGTAAATGGAGTCCTGAAC
TAGCAGCTGCTTGTGAGATATGGAAGGAAATCAAATTTGAA
>Salsola_zaidamica
TTGACTTATTATACTCCTGAGTATGAAACCCAAGATACTGATATCTTGGC
AGCATTCCGAGTAACTCCTCAACCTGGAGTTCCACCCGAAGAAGCAGGGG
CTGCAGTAGCTGCCGAATCTTCTACTGGTACATGGACAACCGTATGGACC
GACGGACTTACTAGTCTTGATCGTTACAAAGGACGATGCTATCACATCGA
GCCTGTTGCTGGAGAAGAAAATCAATATATTTGTTATGTAGCGTATCCCT
TAGACCTTTTTGAAGAAGGGTCTGTTACTAATATGTTTACTTCCATTGTG
GGTAACGTATTTGGGTTCAAAGCCCTACGTGCTCTACGTTTGGAGGATTT
GCGAATCCCTGTTGCTTATATAAAAACTTTCCAAGGCCCGCCTCACGGTA
TTCAGGTTGAGAGAGATAAATTGAACAAGTATGGTCGTCCCCTATTGGGA
TGTACTATTAAACCTAAATTGGGGTTATCCGCTAAAAACTATGGTCGAGC
AGTTTATGAATGTCTTCGCGGTGGACTTGATTTTACCAAAGATGATGAAA
ACGTGAACTCCCAACCGTTTATGCGTTGGAGAGACCGTTTCCTATTTTGT
GCCGAAGCTATTTATAAAGCACAGGCCGAAACCGGCGAAATCAAAGGACA
TTACTTGAATGCTACTGCGGGTACATGTGAAGACATGATGAAAAGGGCTG
TATTTGCCAGAGAATTGGGAGCTCCTATCGTAATGCATGACTACTTAACA
GGTGGATTCACTGCAAATACTAGCTTGGCTCATTATTGCCGAGATAATGG
TCTACTTCTTCACATCCACCGTGCAATGCACGCAGTTATTGATAGACAGA
AGAATCATGGTATACACTTCCGTGTACTAGCTAAAGCGCTACGTCTGTCT
GGTGGAGATCATATTCATTCTGGTACCGTAGTAGGTAAGCTTGAAGGGGA
AAGAGATATTACTTTAGGCTTTGTTGATTTACTACGTGACGATTATACTG
AAAAAGACCGAAGTCGTGGTATTTATTTCACTCAATCTTGGGTTTCCACC
CCAGGTGTTCTGCCGGTTGCTTCGGGAGGTATTCACGTTTGGCATATGCC
TGCTTTAACCGAGATCTTTGGGGATGATTCTGTACTACAGTTTGGTGGAG
GAACTTTAGGACACCCTTGGGGAAATGCACCGGGTGCTGTAGCGAATCGA
GTAGCTCTAGAAGCATGTGTACAAGCTCGTAATGAGGGACGTGATCTTGC
TCGCGAAGGTAATACAATTATTCGCGAGGCTAGCAAATGGAGTCCTGAAC
TAGCTGCTGCTTGTGAGATATGGAAGGAAATCAAATTTGAA
>Celosia_trigyna
TTGAATTATTATACTCCTGAGTATGAAACCCTAGATACTGATATCTTGGC
AGCATTCCGAGTAACTCCTCAACCTGGAGTTCCACCCGAAGAAGCAGGGG
CTGCAGTAGCTGCCGAATCTTCTACTGGTACATGGACAACTGTATGGACC
GACGGACTTACCAGCCTTGATCGTTACAAAGGACGATGCTACAACATCGA
GCCTGTTGCTGGAGAAGAAAATCAATATATTTGTTATGTAGCATATCCTT
TAGACCTTTTTGAAGAAGGTTCTGTTACTAACATGTTTACTTCCATTGTG
GGTAACGTATTTGGGTTCAAAGCTCTGCGTGCTCTACGTTTGGAAGATTT
GAGAATCCCTGTTGCTTATATAAAAACTTTCCAAGGTCCGCCTCACGGTA
TCCAAGTTGAAAGAGATAAATTGAACAAGTATGGTCGTCCCCTATTGGGA
TGCACTATTAAACCGAAATTGGGGTTATCCGCTAAAAACTATGGTCGAGC
ATGTTATGAATGTCTTCGTGGTGGACTTGATTTTACCAAAGATGATGAAA
ACGTGAACTCCCAACCATTTATGCGCTGGAGAGACCGTTTCCTGTTTTGT
GCCGAAGCTCTTTATAAAGCACAAGCCGAAACAGGTGAAATCAAAGGGCA
TTACTTGAATGCTACCGCAGGTAATTGCGAAGAAATGATAAAAAGAGCTG
TATTTGCCAGAGAGTTGGGAGCTCCTATCGTAATGCATGACTACTTAACA
GGTGGATTCACTGCAAATACTAGCTTGGCTCAGTATTGCCGAGACAATGG
TCTACTTCTTCACATCCACCGTGCAATGCACGCAGTTATTGATAGACAGA
AGAATCATGGTATGCACTTCCGTGTACTAGCTAAAGCGTTACGTCTGTCT
GGTGGAGACCATATTCATTCTGGTACCGTAGTAGGTAAGCTTGAAGGGGA
AAGAGATATTACTTTAGGCTTTGTTGATTTACTACGTGATGATTATACTG
AAAAAGACAGAAGTCGCGGTATTTATTTCACTCAATCTTGGGTTTCCACA
CCTGGTGTTCTGCCTGTTGCTTCAGGAGGTATTCACGTTTGGCATATGCC
TGCTCTAACTGAAATCTTCGGGGATGATTCTGTACTACAGTTTGGTGGAG
GAACTTTAGGACACCCTTGGGGGAATGCACCGGGTGCTGTAGCGAATCGA
GTAGCTCTAGAAGCATGTGTACAAGCTCGTAATGAGGGACGTGATCTTGC
TTCCGAGGGTAATACAATTATTCGCGAAGCTGCTAAATGGAGTCCTGAAC
TAGCTGCTGCTTGTGAAGTATGGAAAGAAATCAAATTTAAA
>Alternanthera_repens
TTGACTTATTATACTCCGGAGTATGAAACCCTAGATACTGATATCTTGGC
AGCATTCCGAGTAACTCCTCAACCTGGAGTTCCACCCGAAGAAGCAGGGG
CTGCAGTAGCTGCCGAATCTTCTACTGGTACATGGACAACTGTATGGACT
GACGGGCTTACCAATCTTGATCGTTACAAAGGACGTTGCTACCATATCGA
GCCCGTTGCTGGTGAAGAAAACCAATATATTTGTTATGTAGCGTATCCTT
TAGACCTTTTTGAAGAAGGTTCTGTTACTAACATGTTTACTTCCATTGTA
GGTAACGTATTTGGGTTCAAAGCTCTGCGTGCTCTACGTTTGGAGGATTT
GCGAATCCCTGTTGCTTATGTAAAAACTTTCCAAGGCCCGCCTCACGGTA
TCCAAGTTGAAAGAGATAAATTGAACAAGTATGGCCGTCCTCTATTGGGA
TGCACTATTAAACCTAAATTGGGGTTATCCGCTAAAAACTATGGTCGAGC
ATGTTATGAATGTCTTCGTGGTGGACTTGATTTTACCAAAGATGATGAAA
ACGTGAACTCCCAGCCGTTTATGCGTTGGAGAGACCGTTTCGTATTTTGT
GCCGAAGCTCTTTATAAAGCACAGGCCGAAACAGGTGAAATCAAAGGGCA
TTACTTGAATGCTACCGCAGGTACATGCGAAGAAATGATAAAAAGAGCTG
TATTTGCCAGAGAATTGGGAGTTCCTATCGTAATGCATGACTACTTAACA
GGGGGATTCACTGCAAATACTAGTTTGTCTCATTATTGCCGAGATAATGG
TCTACTTCTTCACATCCACCGTGCAATGCACGCAGTTATTGATAGACAGA
AAAATCATGGTATGCACTTCCGTGTACTAGCTAAAGCGTTACGTCTGTCT
GGTGGAGATCATATTCATTCTGGTACCGTAGTAGGTAAGCTTGAAGGGGA
AAGAGATATTACTTTAGGCTTTGTTGATTTACTACGTGATGATTATACTG
AAAAAGACAGAAGTCGTGGTATTTATTTCACTCAATCTTGGGTTTCCACA
CCAGGTGTTATACCTGTTGCTTCGGGAGGTATTCACGTTTGGCATATGCC
TGCTTTAACCGAAATCTTCGGAGATGATTCTGTACTACAATTTGGTGGAG
GAACTTTAGGACACCCTTGGGGGAATGCACCAGGTGCTGTAGCGAATCGA
GTAGCTTTAGAAGCATGTGTACAAGCTCGTAATGAGGGACGTGATCTTGC
TCGCGAGGGTAATGAAATTATTCGCGCTGCTGCGAAATGGAGTCCTGAAC
TAGCTGCTGCTTGTGAAATCTGGAAGGAAATCAAATTTGAA
>Salsola_ferganica
TTGACTTATTATACTCCTGAGTATGAAACCCAAGATACTGATATCTTGGC
AGCATTCCGAGTAAGTCCTCAACCAGGAGTTCCACCCGAAGAAGCAGGGG
CTGCAGTAGCTGCCGAATCTTCTACTGGTACATGGACAACCGTATGGACC
GACGGACTTACTAGTCTTGATCGTTACAAAGGACGATGCTATCACATCGA
GCCTGTTGCTGGAGAAGAAAATCAATATATTTGTTATGTAGCGTACCCCT
TAGACCTTTTTGAAGAAGGTTCTGTTACTAACATGTTTACTTCCATTGTG
GGTAACGTGTTTGGGTTCAAAGCCCTACGTGCTCTACGTTTGGAGGATTT
GCGAATCCCTGTTGCTTATATAAAAACTTTCCAAGGCCCGCCTCACGGTA
TTCAGGTTGAGAGAGATAAATTGAACAAGTATGGTCGTCCCCTATTGGGA
TGCACTATTAAACCTAAATTGGGGTTATCCGCTAAAAACTATGGTCGAGC
AGTTTATGAATGTCTTCGTGGTGGACTTGATTTTACCAAAGATGATGAAA
ACGTGAACTCCCAACCGTTTATGCGTTGGAGAGATCGTTTCCTATTTTGT
GCCGAAGCTATTTATAAAGCACAGGCCGAAACCGGCGAAATCAAAGGACA
TTACTTGAATGCTACTGCGGGTACATGTGAAGACATGATGAAAAGGGCTG
TTTTTGCCAGAGAATTGGGAGTTCCTATCGTAATGCATGACTACTTAACA
GGTGGATTCACTGCAAATACTAGCTTGGCTCATTATTGCCGAGATAATGG
TCTACTTCTTCACATCCACCGTGCAATGCACGCAGTTATTGATAGACAGA
AGAATCATGGTATGCACTTCCGTGTACTAGCTAAAGCGTTACGTCTGTCT
GGTGGAGATCATGTTCATGCTGGTACTGTAGTAGGTAAGCTTGAAGGGGA
AAGAGATATTACTTTAGGCTTTGTTGATTTACTACGTGACGATTATACTG
AAAAAGACCGAAGTCGTGGTGTTTATTTCACTCAATCTTGGGTTTCCACC
CCAGGTGTTCTGCCTGTTGCTTCGGGGGGTATTCACGTTTGGCATATGCC
TGCTTTAACCGAGATTTTTGGGGATGATTCTGTACTACAGTTTGGTGGAG
GAACTTTAGGCCACCCTTGGGGAAATGCCCCGGGTGCTGTAGCGAATCGA
GTAGCTCTAGAAGCATGTGTACAAGCTCGTAATGAGGGACGTGATCTTGC
TCGCGAGGGTAATACAATTATTCGCGAGGCTAGCAAATGGAGTCCTGAAC
TAGCTGCTGCTTGTGAGATATGGAAGGAAATCAAATTTGAA
>Petrosimonia_glaucescens
TTGACTTATTATACTCCTGAGTATGAAACCCAAGATACTGATATCTTGGC
AGCATTCCGAGTCAGTCCTCAACCTGGAGTTCCACCCGAAGAAGCAGGGG
CTGCAGTAGCTGCCGAATCTTCTACTGGTACATGGACAACCGTATGGACC
GACGGACTTACTAGTCTTGATCGTTACAAAGGACGATGCTATCACATCGA
GCCTGTTGCTGGAGAAGAAAATCAATATATTTGTTATGTAGCGTATCCTT
TAGACCTTTTTGAAGAAGGTTCTGTTACTAACATGTTTACTTCCATTGTG
GGTAACGTATTTGGGTTCAAAGCCCTACGTGCTCTACGTTTGGAGGATTT
GCGAATCCCTGTTGCTTATATAAAAACTTTCCAAGGCCCGCCTCACGGGA
TTCAGGTTGAGAGAGATAAATTGAACAAGTATGGTCGTCCCCTATTGGGA
TGCACTATTAAACCTAAATTGGGGTTATCCGCTAAAAACTATGGCCGAGC
AGTTTATGAATGTCTTCGTGGTGGACTTGATTTTACCAAAGATGATGAAA
ACGTGAACTCCCAACCGTTTATGCGTTGGAGAGATCGTTTCCTATTTTGT
GCTGAAGCTATTTATAAAGCACAGGCCGAAACCGGCGAAATCAAAGGACA
TTACTTGAATGCTACTGCGGGTACATGTGAAGACATGATGAAAAGGGCTG
TTTTTGCCAGAGAATTGGGAGTTCCTATCGTAATGCATGACTACTTAACA
GGTGGATTCACTGCAAATACTACCTTGGCTCATTATTGCCGAGATAATGG
TCTACTTCTTCACATCCACCGTGCAATGCACGCAGTTATTGATAGACAGA
AGAATCATGGTATGCACTTCCGTGTACTAGCTAAAGCGTTACGTCTGTCT
GGTGGAGATCATATTCATGCTGGTACTGTAGTAGGTAAGCTTGAGGGGGA
AAGAGATATTACTTTAGGCTTTGTTGATTTACTACGTGACGATTATACTG
AAAAAGACCGAAGTCGTGGTATTTATTTCACTCAATCTTGGGTTTCCACC
CCAGGTGTTCTGCCTGTTGCTTCGGGGGGTATTCACGTTTGGCATATGCC
TGCTTTAACCGAGATTTTTGGGGATGATTCTGTACTACAGTTTGGTGGAG
GAACTTTAGGACACCCTTGGGGAAATGCACCGGGTGCTGTAGCGAATCGA
GTAGCTCTAGAAGCATGTGTACAAGCTCGTAATGAGGGACGTGATCTTGC
TCGCGAGGGTAATACAATTATTCGCGAGGCTAGCAAATGGAGTCCTGAAC
TAGCCGCTGCTTGTGAGATATGGAAGGAAATCAAATTTGAA
>Salsola_orientalis
TTGACTTATTATACTCCTGAGTATGAAACCAAAGATACTGATATCTTGGC
AGCATTCCGAGTAAGTCCTCAACCTGGAGTTCCACCCGAAGAAGCAGGGG
CTGCAGTAGCTGCCGAATCTTCTACTGGTACATGGACAACCGTATGGACC
GACGGACTTACTAGTCTTGATCGTTACAAAGGACGATGCTATCACATCGA
GCCTGTTGCTGGAGAAGAAAATCAATATATTTGTTATGTAGCGTATCCTT
TAGACCTTTTTGAAGAAGGTTCTGTTACTAACATGTTTACTTCCATTGTG
GGTAACGTATTTGGGTTCAAAGCCCTACGTGCTCTACGTTTGGAGGATTT
GCGAATCCCTGTTGCTTATATCAAAACTTTCCAAGGCCCGCCTCACGGTA
TTCAGGTTGAGAGAGATAAATTGAACAAGTATGGTCGTCCCCTATTGGGA
TGCACTATTAAACCTAAATTGGGGTTATCCGCTAAAAACTATGGTCGAGC
ATGTTATGAATGTCTTCGTGGTGGACTTGATTTTACCAAAGATGATGAAA
ACGTAAACTCCCAACCGTTTATGCGTTGGAGAGACCGTTTCCTATTTTGT
GCCGAAGCTATTTATAAAGCACAGGCCGAAACCGGTGAAATCAAAGGACA
TTACTTGAATGCTACTGCGGGTACATGTGAAGACATGATGAAAAGGGCTG
TATTTGCCAGAGAATTGGGAGTTCCTATCGTAATGCATGACTACTTAACA
GGTGGATTCACTGCAAATACTAGCTTGGCTCATTATTGCCGAGATAATGG
TCTACTTCTTCACATCCACCGTGCAATGCACGCAGTTATTGATAGACAGA
AGAATCATGGTATGCACTTTCGTGTACTAGCTAAAGCGTTACGTCTGTCT
GGTGGAGATCATATTCATTCTGGTACCGTAGTAGGTAAGCTTGAAGGGGA
AAGAGATATTACTTTAGGCTTTGTTGATTTACTACGTGACGATTATACTG
AAAAAGACCGAAGCCGCGGTATTTATTTCACTCAATCTTGGGTTTCCACC
CCAGGTGTTCTGCCTGTTGCTTCGGGGGGTATTCACGTTTGGCATATGCC
TGCTTTAACCGAGATCTTTGGAGATGATTCTGTACTACAGTTTGGTGGAG
GAACTTTAGGACATCCTTGGGGAAATGCACCGGGTGCTGTAGCGAATCGA
GTAGCTCTAGAAGCATGTGTACAAGCTCGTAATGAGGGACGTGATCTTGC
TCGCGAGGGTAATACAATTATTCGCGAGGCTAGCAAATGGAGTCCTGAAC
TAGCTGCTGCTTGTGAGATATGGAAGGAAATCAAATTTGAA
>Salsola_paulsenii
TTGACTTATTATACTCCTGAGTATGAAACCCAAGATACTGATATCTTGGC
AGCATTCCGAGTAACTCCTCAACCTGGAGTTCCACCCGAAGAAGCAGGGG
CTGCAGTAGCTGCCGAATCTTCTACTGGTACATGGACAACCGTATGGACC
GACGGACTTACTAGTCTTGATCGTTACAAAGGACGATGCTATCACATCGA
GCCTGTTGCTGGAGAAGAAAATCAATATATTTGTTATGTAGCGTATCCCT
TAGACCTTTTTGAAGAAGGGTCTGTTACTAATATGTTTACTTCCATTGTG
GGTAACGTATTTGGGTTCAAAGCCCTACGTGCTCTACGTTTGGAGGATTT
GCGAATCCCTGTTGCTTATATAAAAACTTTCCAAGGCCCGCCTCACGGTA
TTCAGGTTGAGAGAGATAAATTGAACAAGTATGGTCGTCCCCTATTGGGA
TGCACTATTAAACCTAAATTGGGGTTATCCGCTAAAAACTATGGTCGAGC
AGTTTATGAATGTCTTCGCGGTGGACTTGATTTTACCAAAGATGATGAAA
ACGTGAACTCCCAACCGTTTATGCGTTGGAGAGACCGTTTCCTATTTTGT
GCCGAAGCTATTTATAAAGCACAGGCCGAAACCGGCGAAATCAAAGGACA
TTACTTGAATGCTACTGCGGGTACATGTGAAGACATGATGAAAAGGGCTG
TATTTGCCAGAGAATTGGGAGCTCCTATCGTAATGCATGACTACTTAACA
GGTGGATTCACTGCAAATACTAGCTTGGCTCATTATTGCCGAGATAATGG
TCTACTTCTTCACATCCACCGTGCAATGCACGCAGTTATTGATAGACAGA
AGAATCATGGTATACACTTCCGTGTACTAGCTAAAGCGCTACGTCTGTCT
GGTGGAGATCATATTCATGCTGGTACCGTAGTAGGTAAGCTTGAAGGGGA
AAGAGATATTACTTTAGGCTTTGTTGATTTACTACGTGACGATTATACTG
AAAAAGACCGAAGTCGTGGTATTTATTTCACTCAATCTTGGGTTTCCACC
CCAGGTGTTCTGCCGGTTGCTTCGGGAGGTATTCACGTTTGGCATATGCC
TGCTTTAACCGAGATCTTTGGGGATGATTCTGTACTACAGTTTGGTGGAG
GAACTTTAGGACACCCTTGGGGAAATGCACCGGGTGCTGTAGCGAATCGA
GTAGCTCTAGAAGCATGTGTACAAGCTCGTAATGAGGGACGTGATCTTGC
TCGCGAAGGTAATACAATTATTCGCGAGGCTAGCAAATGGAGTCCTGAAC
TAGCTGCTGCTTGTGAGATATGGAAGGAAATCAAATTTGAA
>Salsola_collina
TTGACTTATTATACTCCTGAGTATGAAACCCAAGATACTGATATCTTGGC
AGCATTCCGAGTAACTCCTCAACCTGGAGTTCCACCCGAAGAAGCAGGGG
CTGCAGTAGCTGCCGAATCTTCTACTGGTACATGGACAACCGTATGGACC
GACGGACTTACTAGTCTTGATCGTTACAAAGGACGATGCTATCACATCGA
GCCTGTTGCTGGAGAAGAAAATCAATATATTTGTTATGTAGCGTATCCCT
TAGACCTTTTTGAAGAAGGGTCTGTTACTAATATGTTTACTTCCATTGTG
GGTAACGTATTTGGGTTCAAAGCCCTACGTGCTCTACGTTTGGAGGATTT
GCGAATCCCTGTTGCTTATATAAAAACTTTCCAAGGCCCGCCTCACGGTA
TTCAGGTTGAGAGAGATAAATTGAACAAGTATGGTCGTCCCCTATTGGGA
TGTACTATTAAACCTAAATTGGGGTTATCCGCTAAAAACTATGGTCGAGC
AGTTTATGAATGTCTTCGCGGTGGACTTGATTTTACCAAAGATGATGAAA
ACGTGAACTCCCAACCGTTTATGCGTTGGAGAGACCGTTTCCTATTTTGT
GCCGAAGCTATTTATAAAGCACAGGCCGAAACCGGCGAAATCAAAGGACA
TTACTTGAATGCTACTGCGGGTACATGTGAAGACATGATGAAAAGGGCTG
TATTTGCCAGAGAATTGGGAGCTCCTATCGTAATGCATGACTACTTAACA
GGTGGATTCACTGCAAATACTAGCTTGGCTCATTATTGCCGAGATAATGG
TCTACTTCTTCACATCCACCGTGCAATGCACGCAGTTATTGATAGACAGA
AGAATCATGGTATACACTTCCGTGTACTAGCTAAAGCGCTACGTCTGTCT
GGTGGAGATCATATTCATGCTGGTACCGTAGTAGGTAAGCTTGAAGGGGA
AAGAGATATTACTTTAGGCTTTGTTGATTTACTACGTGACGATTATACTG
AAAAAGACCGAAGTCGTGGTATTTATTTCACTCAATCTTGGGTTTCCACC
CCAGGTGTTCTGCCGGTTGCTTCGGGAGGTATTCACGTTTGGCATATGCC
TGCTTTAACCGAGATCTTTGGGGATGATTCTGTACTACAGTTTGGTGGAG
GAACTTTAGGACACCCTTGGGGAAATGCACCGGGTGCTGTAGCGAATCGA
GTAGCTCTAGAAGCATGTGTACAAGCTCGTAATGAGGGACGTGATCTTGC
TCGCGAAGGTAATACAATTATTCGCGAGGCTAGCAAATGGAGTCCTGAAC
TAGCTGCTGCTTGTGAGATATGGAAGGAAATCAAATTTGAA
